# Supplementary material for: Weighted gene co-expression network analysis unveils gene networks associated with the Fusarium head blight resistance in tetraploid wheat
Source: BMC Genomics. 2019 Dec 3;20:925. doi: 10.1186/s12864-019-6161-8 (PMC6891979; doi:10.1186/s12864-019-6161-8)
Supplement: Supplementary file 3 — Additional file 3. Candidate defense genes of the five gene co-expression networks (modules) significantly correlated with Type II FHB resistance. [file 12864_2019_6161_MOESM3_ESM.xlsx]

## Sheet: Read me
Addtional file 3. The chromosomal position and sequence description of candidate defense genes in gene networks significantly correlated with Type II FHB resistance (FHB-M1, FHB-M2, FHB-M3, FHB-M4 and FHB-Dev)
Defense candidate genes coincided within the interval of reported FHB resistance QTL for the Strongfield/Blackbird population (Sari et al., 2018)
Defense candidate genes not co-located with reported QTL
Genes with role in phytohormone signaling pathway
LC in IWGSC RefSeq v1.0 gene ID stands for low confidence gene
Uniprot ID obtained by reciprocal blast search of the IWGSC Refseq v1.0 sequence aganist the TrEMBL protein database.
Gene names and sequence description are extracted for the orthologues from Uniprot database.
Module membership denotes the intramodular connectivity of genes generated by WGCNA software.
Samples
BB	Blackbird
SF	Strongfield
R	doubled haploid line of the SF/BB population with transgressive resistant FHB rating
S	doubled haploid line of the SF/BB population with transgressive susceptible FHB rating.
+Fg	Samples inoculated with Fusarium graminearum.
Gene expression reported as normalized read counts generated by DeSeq2 software.
The read counts were highlighted with Red-Yellow-Green color scale for different samples of each gene. Higher read counts is highlighted in red and lower read count in green.
Candidate hub genes were selected from candidate defense genes (highlighted in red and orange) and are genes with top 10% module membership.

## Sheet: FHB-Dev
Gene ID (IWGSC RefSeq 1.0 annotation)		Start	End	Uniprot ID	Gene name	Sequence description	Module membership (MM)	BB	R	S	SF	BB+Fg	R+Fg	S+Fg	SF+Fg	Candidate hub genes
TraesCS2B01G601700LC	2A	621475956	621482052	Q2V4B2	PQL3	PsbQ-like protein 3, chloroplastic	-0.488701	102.667	88.3333	144.667	98	138.333	65	168	153.333
TraesCS2A01G566700	2A	765761031	765763002	Q7XKA8	SAPK5	Serine/threonine-protein kinase SAPK5 (EC 2.7.11.1) (Osmotic stress/abscisic acid-activated protein kinase 5) (RK3 kinase) (stress-activated protein kinase 5) (OsSAPK5)	0.562863	32.3333	48.3333	31.3333	33.6667	19.6667	33.3333	26.3333	76.3333
TraesCS2B01G314900	2B	450181234	450184474	Q0JDA2	SDH5	Succinate dehydrogenase subunit 5, mitochondrial	0.917745	1	35.3333	3	24.6667	3.66667	19.6667	2.66667	35.6667	X
TraesCS2B01G355500	2B	507503596	507507173	O49459	NAC073	NAC domain-containing protein 73 (ANAC073) (Protein SECONDARY WALL-ASSOCIATED NAC DOMAIN PROTEIN 2)	-0.655366	14.3333	7	11	7.33333	25.6667	14.6667	17.3333	10.3333
TraesCS2B01G373000	2B	531549082	531552983	Q9SK52	PER18	Peroxidase 18 (Atperox P18) (EC 1.11.1.7)	0.557285	70.6667	76	69.6667	93	46.6667	126.667	54.3333	73
TraesCS2B01G374100	2B	534233315	534235567	Q9SY66	FRS11	Protein FAR1-RELATED SEQUENCE 11	0.962545	46	248.667	53	245	41.3333	189.667	58.6667	217	X
TraesCS3A01G169800	3A	177894077	177898194	B9EUM5	KIN14A	Kinesin-like protein KIN-14A	0.553642	19.3333	21.3333	17.3333	33.6667	15.6667	39.3333	17	26.3333
TraesCS3A01G230700LC	3A	202630332	202645847	Q9SZL8	FRS5	Protein FAR1-RELATED SEQUENCE 5	-0.755853	2472.67	1072.67	2447.67	248.333	1929.67	599.333	1371.33	897.333
TraesCS4A01G027700	4A	19620016	19622897	Q8H7Y6	HSFA2D	Heat stress transcription factor A-2d (Heat stress transcription factor 7) (rHsf7) (Heat stress transcription factor 8) (OsHsf-08)	-0.719662	171.667	74.6667	335	118.667	371.333	133.333	206.333	124
TraesCS4B01G088500	4B	89387567	89396259	Q9LYS2	ABCC10	ABC transporter C family member 10 (ABC transporter ABCC.10) (AtABCC10) (EC 3.6.3.44) (ATP-energized glutathione S-conjugate pump 14) (Glutathione S-conjugate-transporting ATPase 14) (Multidrug resistance-associated protein 14)	0.61733	46	95.6667	26.6667	59.3333	58.6667	53	30.3333	61.6667
TraesCS7A01G299400	7A	409865006	409879885	Q6R0H1	LHY	Protein LHY (MYB-related transcription factor LHY) (Protein LATE ELONGATED HYPOCOTYL)	-0.618424	617.667	531	2562.67	510	2036.67	1253	2198.67	758.667
TraesCS2B01G374700	2B	534839079	534843393	P22953	MED37E	Probable mediator of RNA polymerase II transcription subunit 37e (Heat shock 70 kDa protein 1) (Heat shock cognate 70 kDa protein 1) (Heat shock cognate protein 70-1) (AtHsc70-1) (Heat shock protein 70-1) (AtHsp70-1) (Protein EARLY-RESPONSIVE TO DEHYDRATION 2)	-0.985173	3075.67	428	3194.33	508.667	3336.33	775.667	4240	768	X
TraesCS2A01G057100	2A	24135556	24143780	Q9LZJ5	ABCC14	ABC transporter C family member 14	0.619215	4	31.6667	5	37.3333	11	7.66667	10.3333	13
TraesCS4A01G000500	4A	207490	212153	Q9FJH6	ABCF1	ABC transporter F family member 1	-0.785907	442.333	2.66667	569	3	549	3.66667	618	1.66667
TraesCS4B01G002700	4B	1321134	1325121	Q9FJH6	ABCF1	ABC transporter F family member 1	0.732089	1.66667	23.3333	2.33333	20.6667	1.66667	24.6667	3.66667	19
TraesCS1A01G237500	1B	435812350	435813711	P82761	LCR46	Putative defensin-like protein 83 (Putative low-molecular-weight cysteine-rich protein 46) (Protein LCR46)	0.637815	16.3333	26.3333	6.66667	16.3333	9	19	4	23.3333
TraesCS1D01G425600LC	1B	546534483	546535364	Q9LEI7	ICY	Cysteine proteinase inhibitor (Cystatin) (Hv-CPI)	0.671842	10	18.6667	12.3333	26	9	16.6667	13	25
TraesCS1B01G604700LC	1B	582686835	582693291	Q7XBQ9	RGA2	Disease resistance protein RGA2 (Blight resistance protein RPI) (RGA2-blb)	-0.903405	76.3333	20.3333	83.6667	20.6667	174.667	38	274	41	X
TraesCS1B01G604700LC	1B	582709088	582713768	Q7XA42	RGA1	Putative disease resistance protein RGA1 (RGA3-blb)	-0.843933	19.6667	4	19.6667	2	151	8.33333	324	3	X
TraesCS2A01G110900	2A	62359574	62364972	Q7XBQ9	RGA2	Disease resistance protein RGA2 (Blight resistance protein RPI) (RGA2-blb)	0.574072	4	13.6667	7.33333	11.3333	4	12	6	9
TraesCS2A01G145900	2A	90688613	90690298	Q9LW57	PAP6	Plastid-lipid-associated protein 6, chloroplastic (Fibrillin-4) (Fibrillin-6) (Harpin-binding protein 1) (HrBP1) (Plastoglobulin 30.4) (AtPGL30.4)	0.486926	81.3333	82.6667	63.6667	72.6667	54.6667	186.667	60.3333	86.6667
TraesCS2B01G182800	2B	157688552	157696648	Q7XA39	RGA4	Putative disease resistance protein RGA4 (RGA4-blb)	0.876813	17.3333	156.667	16.3333	161.667	31.6667	254	36	129
TraesCS1A01G280200	1A	477660712	477661493	Q9FJR0	UPF1	Regulator of nonsense transcripts 1 homolog (EC 3.6.4.-) (ATP-dependent helicase UPF1)	-0.963024	62.3333	13.6667	68.6667	10.3333	80.3333	13.3333	104.333	14.3333	X
TraesCS2D01G563800	2D	634848968	634853300	Q42484	RPS2	Disease resistance protein RPS2 (Resistance to Pseudomonas syringae protein 2)	-0.691528	7.66667	4	25.6667	4.66667	17.6667	11.6667	14.6667	4.33333
TraesCS3D01G502400	3A	721320506	721325659	Q42484	RPS2	Disease resistance protein RPS2 (Resistance to Pseudomonas syringae protein 2)	-0.844357	49	18.6667	39	17	66	34.3333	90.6667	33.6667
TraesCS3A01G503300	3A	726103226	726108296	Q8RX26	RGLG3	E3 ubiquitin-protein ligase RGLG3 (EC 2.3.2.27) (RING domain ligase 3)	0.957256	29.6667	214.667	27	194.667	22.6667	121	22.3333	211.333	X
TraesCS3A01G519800	3A	737204914	737211915	Q7XA39	RGA4	Putative disease resistance protein RGA4 (RGA4-blb)	0.939279	7	103	6	104	3.33333	21.3333	2	37	X
TraesCS3A01G453500	3A	691711851	691715333	Q7XBQ9	RGA2	Disease resistance protein RGA2 (Blight resistance protein RPI) (RGA2-blb)	0.95587	2.66667	227	7.66667	223	1.66667	52	5.66667	106.333	X
TraesCS4A01G223400	4A	531076176	531088349	Q9M667	RPP13	Disease resistance protein RPP13 (Resistance to Peronospora parasitica protein 13)	0.801502	46.3333	105.333	54.6667	75.3333	29.3333	78.6667	38	78.6667
TraesCS4A01G371100LC	4A	531097343	531102325	Q9C5H5	MAPKKK5	Mitogen-activated protein kinase kinase kinase 5 (EC 2.7.11.25) (MAP3K gamma protein kinase) (AtMAP3Kgamma)	0.710898	41.6667	95.6667	54.3333	53	25.6667	65.6667	33.6667	53
TraesCS4B01G294300	4B	579729721	579734576	Q9ZUF4	RIPK	Serine/threonine-protein kinase RIPK (EC 2.7.11.1) (ACIK1A/PBL14) (ACRE protein ortholog 264A) (AtACRE264a) (PBS1-like protein 14) (RPM1-induced protein kinase)	-0.790102	108	45	144.667	51.3333	339	70.6667	316	95
TraesCS2B01G213700LC	4B	614542076	614546787	Q940H6	SRK2E	Serine/threonine-protein kinase SRK2E (EC 2.7.11.1) (Protein OPEN STOMATA 1) (SNF1-related kinase 2.6) (SnRK2.6) (Serine/threonine-protein kinase OST1)	-0.889742	134.333	43.6667	129	43.6667	105	74.6667	123.333	55.6667	X
TraesCS2B01G213700LC	4B	617636956	617641548	Q940H6	SRK2E	Serine/threonine-protein kinase SRK2E (EC 2.7.11.1) (Protein OPEN STOMATA 1) (SNF1-related kinase 2.6) (SnRK2.6) (Serine/threonine-protein kinase OST1)	-0.913046	62	25	60	26.3333	55.3333	25.6667	100	27	X
TraesCS4A01G001200LC	5A	6211018	6214871	Q7XBQ9	RGA2	Disease resistance protein RGA2 (Blight resistance protein RPI) (RGA2-blb)	0.974059	2.33333	92.6667	4.66667	101	3	77.6667	2.66667	77	X
TraesCS5A01G048400	5A	44295161	44297135	Q9ZSA7	DLO2	Protein DMR6-LIKE OXYGENASE 2 (EC 1.14.11.-) (2-oxoglutarate (2OG)-Fe(II) oxygenase-like protein DLO2) (Salicylate 3-hydroxylase DLO2) (S3H DLO2) (SA 3-hydroxylase DLO2) (Salicylic acid 3-hydroxylase DLO2) (EC 1.14.13.-)	0.428706	57.3333	41.6667	24.6667	38	30.6667	42	12.6667	28
TraesCS5A01G296600	5A	504851575	504855845	Q9LRR5	At3g14460	Putative disease resistance protein At3g14460	0.984747	58.3333	306.667	71.6667	272.333	62.3333	212	58	241	X
TraesCS5D01G447700	5A	621851127	621860287	Q7XA40	RGA3	Putative disease resistance protein RGA3 (Blight resistance protein B149) (RGA1-blb)	-0.837295	52.3333	15.6667	46.6667	21.6667	57.6667	28.6667	73	33.3333
TraesCS5B01G420600	5B	596064365	596069835	Q38834	RPP13L4	Disease resistance RPP13-like protein 4 (Disease resistance protein ZAR1) (Protein HOPZ-ACTIVATED RESISTANCE 1)	-0.902929	244.667	7	232.333	13.6667	238	7.33333	259.333	75.3333	X
TraesCS5B01G446200	5B	617814163	617817879	Q6JN46	EIX2	Receptor-like protein EIX2 (EIX receptor 2)	0.894002	15	70.6667	17	63.6667	21	97	17.3333	69.3333
TraesCS5A01G361500	5A	562861246	562863762	Q4V3C1	MED8	Mediator of RNA polymerase II transcription subunit 8 (Protein SETH 10)	0.950238	15	78.3333	14.6667	76.6667	15.3333	45	15	47.6667	X
TraesCS6A01G024300	6A	12116023	12120166	Q9SY91	PBL15	Probable serine/threonine-protein kinase PBL15 (EC 2.7.11.1) (PBS1-like protein 15)	-0.85984	101.333	13	99	22.6667	161.333	21	324	20.6667
TraesCS6A01G037300	6A	18460145	18464570	C0LGT6	EFR	LRR receptor-like serine/threonine-protein kinase EFR (EC 2.7.11.1) (Elongation factor Tu receptor) (EF-Tu receptor)	-0.670783	30	9	24	6.66667	25	9	20.3333	26.6667
TraesCS6B01G423900	6B	693794177	693797908	F4HVY0	CER1	Protein ECERIFERUM 1	-0.478432	1017	157.667	199.333	132.667	449	173.667	389	323.333
TraesCS7A01G728600LC	7A	700107967	700109304	Q7XBQ9	RGA2	Disease resistance protein RGA2 (Blight resistance protein RPI) (RGA2-blb)	-0.682628	41.6667	16	65	35.6667	47.3333	19.3333	57.6667	31.3333
TraesCS3B01G195900LC	7A	705131832	705142160	Q9ZVD5	AGO4	Protein argonaute 4 (Protein OVEREXPRESSOR OF CATIONIC PEROXIDASE 11)	-0.900958	47.6667	4.33333	34	3.33333	207	7.66667	194	20.3333	X
TraesCS7A01G553600	7A	726466928	726470634	Q8W4J9	RPP8	Disease resistance protein RPP8 (Resistance to Peronospora parasitica protein 8)	-0.961977	206.667	33.6667	299	22	346	41.3333	397.333	25	X
TraesCS7B01G264000	7B	484590176	484592097	Q9ZUN4	ACO1	1-aminocyclopropane-1-carboxylate oxidase 1 (ACC oxidase 1) (AtACO1) (EC 1.14.17.4)	-0.698052	27	16	43	14	38.6667	11.3333	39	12.6667
TraesCS7B01G411800	7B	680095712	680097626	B8AQW7	PLP1	Patatin-like protein 1 (EC 3.1.1.-)	-0.662759	14.3333	5.66667	14.3333	7	15	7	23	9.66667
TraesCS2B01G354100	2B	504827598	504828875	Q7XKU5	DAO	2-oxoglutarate-dependent dioxygenase DAO (EC 1.14.11.-) (Protein DIOXYGENASE FOR AUXIN OXIDATION)	0.747095	13.3333	14.6667	9.66667	24.3333	8.33333	22.3333	5	15
TraesCS2B01G519200	2B	714130600	714133316	Q8S983	ARF11	Auxin response factor 11 (OsARF5) (OsMP) (Protein MONOPTEROS-like)	-0.573803	11.6667	8.66667	12.6667	8.66667	11	5	24.6667	13
TraesCS3B01G174100	3B	175090682	175098775	Q5JK20	ARF4	Auxin response factor 4 (OsARF2)	-0.952934	852	110.667	848	120	1042.33	351.333	1355.33	250.667
TraesCS6B01G694700LC	3B	175093750	175097634	Q5JK20	ARF4	Auxin response factor 4 (OsARF2)	0.762548	10	11.3333	9.33333	22	6	17.3333	7.33333	19.3333
TraesCS4A01G474100	4A	733695915	733698393	Q8RWU3	RVE8	Protein REVEILLE 8 (MYB-like transcription factor) (Protein LHY-CCA1-like 5)	-0.623629	47.3333	50	132	38.6667	68	41	86.3333	29
TraesCS6D01G385000LC	4B	58744248	58759031	Q0WL81	RNL	tRNA ligase 1 (AtRLG1) (AtRNL) (AtRlg1p) (EC 6.5.1.3) (Protein AT.I.24-9)	-0.930256	53.6667	6.33333	41.3333	3.66667	57	11.3333	56.3333	15.3333
TraesCS4D01G101700	4D	79700897	79708243	Q8W234	SEU	Transcriptional corepressor SEUSS (AtSEU)	0.945131	5.33333	52.3333	5.66667	39.6667	4.33333	61.6667	6.33333	49
TraesCS5B01G429600	5B	605007591	605012223	O23887	AO1	Indole-3-acetaldehyde oxidase (IAA oxidase) (EC 1.2.3.7) (Aldehyde oxidase) (ZmAO-1)	0.723898	7.66667	18.3333	10.6667	24.3333	8.66667	11.6667	3	11.6667
TraesCS6D01G239800	6B	479840431	479845089	C0SVG5	RVE5	Protein REVEILLE 5	-0.68634	93	57	354.333	79.3333	164.333	34.3333	120.333	58.6667
TraesCS7A01G017600	7A	7595181	7597222	Q8RWU3	RVE8	Protein REVEILLE 8 (MYB-like transcription factor) (Protein LHY-CCA1-like 5)	-0.747986	10.3333	4.33333	19.3333	5.33333	13	7.66667	18	3.33333
TraesCS7A01G464100	7A	660494862	660499120	Q84TE6	NAC021	NAC domain-containing protein 21/22 (ANAC021/ANAC022)	0.620008	166.667	189.333	71.6667	199.667	94.6667	219	115.333	121.333
TraesCS7B01G169200	7B	239362305	239364034	Q9FXH7	SRS7	Protein SHI RELATED SEQUENCE 7	0.729716	8	14.3333	13.3333	19.3333	5	20.3333	7	16
TraesCS7B01G188000	7B	317230787	317242941	Q6R0H1	LHY	Protein LHY (MYB-related transcription factor LHY) (Protein LATE ELONGATED HYPOCOTYL)	-0.577217	268.333	277	1606.33	330.667	1024.33	521.333	996.333	311.333
TraesCS7B01G365300	7B	628732276	628736927	Q84TE6	NAC021	NAC domain-containing protein 21/22 (ANAC021/ANAC022)	0.63898	94.3333	103.667	57.6667	112.333	56.3333	155.667	67.6667	85.3333
TraesCS7D01G295400	7D	370181308	370182294	Q6R0H1	LHY	involved	-0.487112	6	7.66667	41	7	24.6667	14.6667	19.6667	8.33333
TraesCS2A01G212300LC	2A	171948104	171949947	Q7XII4	REM4.1	Remorin 4.1 (OsREM4.1) (Remorin group 4 member 1)	0.707518	86.6667	152	73.3333	141.333	86.6667	102.333	87	130.333
TraesCS2B01G630000	2B	801162337	801163863	Q7XKA8	SAPK5	Serine/threonine-protein kinase SAPK5 (EC 2.7.11.1) (Osmotic stress/abscisic acid-activated protein kinase 5) (RK3 kinase) (stress-activated protein kinase 5) (OsSAPK5)	0.554843	56.3333	82.6667	68.3333	65.3333	32.3333	66.6667	42.3333	86.6667
TraesCS3D01G087600LC	3A	738252473	738255094	Q9LU44	SF1	Splicing factor-like protein 1 (AtSF1) (SF1 homolog protein)	-0.530017	6.66667	7.66667	9.66667	8.66667	11.3333	4.66667	30.6667	5.66667
TraesCS3B01G256900	3B	414209334	414213622	Q9M022	AIRP2	E3 ubiquitin-protein ligase AIRP2 (EC 2.3.2.27) (Protein ABA INSENSITIVE RING PROTEIN 2) (AtAIRP2) (RING-type E3 ubiquitin transferase AIRP2)	0.981795	1	448.333	1.66667	504.667	2.33333	192	2.33333	256
TraesCS6A01G118100LC	3B	457027849	457032681	Q9CAJ0	HAB1	Protein phosphatase 2C 16 (AtPP2C16) (EC 3.1.3.16) (AtP2C-HA) (Protein HYPERSENSITIVE TO ABA 1) (Protein phosphatase 2C HAB1) (PP2C HAB1)	0.946169	3.33333	35.6667	3.33333	31.3333	5.33333	38.3333	4.66667	40.6667
TraesCS3D01G073100	3D	33179586	33181715	F4KCC2	PRT6	E3 ubiquitin-protein ligase PRT6 (EC 2.3.2.27) (Protein PROTEOLYSIS 6) (RING-type E3 ubiquitin transferase PRT6)	0.672283	15.3333	40.3333	10.3333	20.6667	21.3333	38.3333	10.6667	19
TraesCS5A01G444900	5A	624739281	624745012	Q8S9L6	CRK29	Cysteine-rich receptor-like protein kinase 29 (Cysteine-rich RLK29) (EC 2.7.11.-)	-0.769247	47.3333	10	21.6667	2.33333	44.6667	8.33333	27.3333	4.66667
TraesCS5B01G434000	5B	609138821	609144065	Q9LR47	IP5P6	Type IV inositol polyphosphate 5-phosphatase 6 (At5PTase6) (EC 3.1.3.36) (EC 3.1.3.86) (Protein COTYLEDON VASCULAR PATTERN 2)	-0.590789	158.667	41.6667	147.667	56.6667	108.333	138.333	102.333	95
TraesCS7A01G561400	7A	732587058	732588747	Q7XWK5	SAG39	Senescence-specific cysteine protease SAG39 (EC 3.4.22.-) (Cysteine proteinase SAG39) (Protein SENESCENCE-ASSOCIATED GENE 39)	0.855291	81.3333	444.667	150.333	422	36.6667	309.333	125.333	233.667
TraesCS1B01G433100	1B	657404264	657418974	F4I171	MED15A	Mediator of RNA polymerase II transcription subunit 15a	-0.972855	429.333	15.6667	486.333	14.6667	378.333	8.33333	377.333	13.3333
TraesCS2B01G464000	2B	657842387	657846447	Q9LMP1	WAK2	Wall-associated receptor kinase 2 (EC 2.7.11.-)	-0.733505	69.3333	34.6667	55.6667	27.3333	180.333	33	209	52
TraesCS2D01G249100	2D	294965349	294977201	Q9FPT1	UBP12	Ubiquitin carboxyl-terminal hydrolase 12 (EC 3.4.19.12) (Deubiquitinating enzyme 12) (AtUBP12) (Ubiquitin thioesterase 12) (Ubiquitin-specific-processing protease 12)	-0.915261	85.6667	40.3333	89	33.6667	85	58	109.333	39
TraesCS5D01G442200	5D	494467388	494468084	Q9FQ04	XRN4	5'-3' exoribonuclease 4 (EC 3.1.13.-) (Protein ACC INSENSITIVE 1) (Protein ETHYLENE INSENSITIVE 5) (Protein EXORIBONUCLEASE 4)	-0.627806	18.6667	12	20.3333	10	16.6667	18.6667	34.3333	9.66667
TraesCS5A01G648400LC	2B	662553268	662557119	Q852L0	HD16	Casein kinase 1-like protein HD16 (EC 2.7.11.1) (Os03g0793500 protein) (Protein EARLY FLOWERING 1) (Protein HEADING DATE 16)	0.970523	11.3333	319.667	10.6667	366.667	16	291.667	6.66667	285.333
TraesCS3A01G089000LC	3D	31691699	31694519	F4ICK8	IWS1	Protein IWS1 homolog 1 (AtIWS1) (Interacts with SPT6 protein 1) (Protein HIGH NITROGEN INSENSITIVE 9) (Protein SUPPRESSOR OF BES-1-D 1)	-0.988993	84	2	80	3	102.333	4.66667	106.667	4.66667
TraesCS5B01G433400	5A	616042775	616048370	Q852L0	HD16	Casein kinase 1-like protein HD16 (EC 2.7.11.1) (Os03g0793500 protein) (Protein EARLY FLOWERING 1) (Protein HEADING DATE 16)	0.832348	51	140.667	46.3333	109	41.6667	57	30.3333	60.3333
TraesCS5B01G509600	5B	675077764	675082992	Q9ASR1	LOS1	Elongation factor 2 (EF-2) (Protein LOW EXPRESSION OF OSMOTICALLY RESPONSIVE GENES 1)	-0.879004	4797.33	1614.33	4621.67	1550.67	7581	3699.67	11766.3	3130.33
TraesCS5D01G438800	5D	492559373	492564115	Q852L0	HD16	Casein kinase 1-like protein HD16 (EC 2.7.11.1) (Os03g0793500 protein) (Protein EARLY FLOWERING 1) (Protein HEADING DATE 16)	0.963458	6	106	9.33333	110	7.66667	137.333	9.66667	119.333
TraesCS5D01G509600	5D	534634664	534639438	Q9ASR1	LOS1	Elongation factor 2 (EF-2) (Protein LOW EXPRESSION OF OSMOTICALLY RESPONSIVE GENES 1)	0.941859	12.6667	662	20	659.667	21	1906.33	34	1718.33
TraesCS5B01G509500	5D	534856241	534859421	Q9ASR1	LOS1	Elongation factor 2 (EF-2) (Protein LOW EXPRESSION OF OSMOTICALLY RESPONSIVE GENES 1)	0.942337	17.3333	246	24.6667	262.333	25.3333	540.333	28	485.667
TraesCS7A01G559400	7A	731270982	731274921	Q39085	DIM	Delta(24)-sterol reductase (EC 1.3.1.72) (Cell elongation protein DIMINUTO) (Cell elongation protein Dwarf1) (Protein CABBAGE1) (Protein ENHANCED VERY-LOW-FLUENCE RESPONSE 1)	-0.753072	309.667	96.3333	405.667	205.333	353.333	47.3333	324.333	114
TraesCS7A01G569500	7A	736548884	736552786	Q9LZ82	BTR1	Protein BTR1 (Binding to ToMV RNA 1)	-0.919655	71	21	68	21	64	29	85.3333	25.6667
TraesCS7B01G489200	7B	743383116	743385504	Q9LZ82	BTR1	Protein BTR1 (Binding to ToMV RNA 1)	0.848588	22.3333	61	22.6667	57	26.3333	30	18	39.6667
TraesCS7D01G470300	7D	583476880	583478161	Q9SU04	KIB2	F-box protein KIB2 (Protein KINK SUPPRESSED IN BZR1-1D 2)	0.841718	20.3333	51.6667	28.3333	49	21.6667	55	21	27.3333
TraesCS7D01G550700	7D	634687383	634689333	Q39085	DIM	Delta(24)-sterol reductase (EC 1.3.1.72) (Cell elongation protein DIMINUTO) (Cell elongation protein Dwarf1) (Protein CABBAGE1) (Protein ENHANCED VERY-LOW-FLUENCE RESPONSE 1)	-0.834113	16.3333	2	17.3333	5.66667	16.3333	6	20.6667	5.33333

## Sheet: FHB-M1
Gene ID (IWGSC RefSeq 1.0 annotation)	Chr	Start	End	Uniprot ID	Gene name	Sequence description	Module membership (MM)	BB	R	S	SF	BB+Fg	R+Fg	S+Fg	SF+Fg	Candidate hub genes
TraesCS1A01G001900	1A	1159212	1162908	Q9FXT6	PEX14	Peroxisomal membrane protein PEX14 (Peroxin-14) (AtPEX14) (Peroxisome biogenesis protein 14) (Pex14p) (Protein PEROXISOME DEFECTIVE 2)	-0.966085	239	237	643	723.333	226	306	653	812.667	X
TraesCS1A01G028900	1A	13566888	13575430	Q9M667	RPP13	Disease resistance protein RPP13 (Resistance to Peronospora parasitica protein 13)	0.937635	386.667	413.333	32.6667	30.6667	283	120.333	9.66667	20	X
TraesCS1A01G029100	1A	13662049	13668422	Q9M667	RPP13	Disease resistance protein RPP13 (Resistance to Peronospora parasitica protein 13)	0.916305	194	188	15	13	157	49.6667	4.33333	5.33333	X
TraesCS2A01G429000	2A	682480521	682482467	Q8GSM7	HST	Shikimate O-hydroxycinnamoyltransferase (EC 2.3.1.133) (Hydroxycinnamoyl transferase) (Hydroxycinnamoyl-Coenzyme A shikimate/quinate hydroxycinnamoyltransferase)	-0.551381	12.3333	33	139	194	4.33333	32.3333	20.6667	18.3333
TraesCS2D01G433700	2A	688412177	688415832	Q9FH82	PAE11	Pectin acetylesterase 11 (EC 3.1.1.-)	0.530992	59	24.6667	26.6667	34.6667	57	36.6667	7	13
TraesCS2A01G481600	2A	718817882	718820466	D7U6G6	ANR	Anthocyanidin reductase ((2S)-flavan-3-ol-forming) (VvANR) (EC 1.3.1.112)	0.712736	34.3333	16	11.3333	15.3333	19	21.3333	9	15.3333
TraesCS2B01G512300	2A	721062211	721067100	Q8GYA4	CRK10	Cysteine-rich receptor-like protein kinase 10 (Cysteine-rich RLK10) (EC 2.7.11.-) (Receptor-like protein kinase 4)	0.583676	56	37	16.3333	22.6667	44.3333	70.3333	43.3333	38
TraesCS6B01G147900	6B	149010770	149018419	Q9SY74	At1g10320	Zinc finger CCCH domain-containing protein 5 (AtC3H5)	-0.732503	68.6667	114.333	147.667	229	64.6667	79.6667	151.667	102.333
TraesCS7A01G330700	7A	499571856	499573799	P36815	E6	Protein E6 (host keratinocytes from apoptosis by mediating the degradation of host BAK1)	0.669727	23.3333	21.6667	11.3333	14.6667	28.6667	29.3333	13	21.6667
TraesCS7A01G352300	7A	515983877	515986061	Q9FK63	CAMRLK	Calmodulin-binding receptor kinase CaMRLK (EC 2.7.11.1) (Calmodulin-binding receptor-like kinase) (AtCaMRLK) (Protein MATERNAL EFFECT EMBRYO ARREST 62)	-0.526894	7.66667	7.66667	12	12	11.6667	4.66667	12.6667	8.66667
TraesCS2D01G503600	2A	767018142	767019212	Q3EBY6	MCA2	Protein MID1-COMPLEMENTING ACTIVITY 2	-0.552632	12.6667	10.3333	27	48	7.33333	4	17.3333	11
TraesCS3A01G144600	3A	127088103	127090819	Q6L4I2	Os05g0212300	Endoglucanase 15 (EC 3.2.1.4) (Endo-1,4-beta glucanase 15) (OsCel9C)	0.479307	12.6667	10	4	8.66667	16	17	7	6.33333
TraesCS3A01G228700LC	3A	200672794	200680910	Q9FNP4	PIA2	Phytochrome-interacting ankyrin-repeat protein 2 [Cleaved into: Protein ANKYRIN REPEAT 6, mitochondrial]	-0.570432	31	21.6667	50	72.3333	17	20.6667	27	34.3333
TraesCS1A01G013700	1A	7651703	7654003	Q9SRS9	CHIP	E3 ubiquitin-protein ligase CHIP (EC 2.3.2.27) (Carboxyl terminus of HSC70-interacting protein) (AtCHIP) (Plant U-box protein 61) (RING-type E3 ubiquitin transferase CHIP) (U-box domain-containing protein 61)	0.883921	68.6667	57.6667	28	26	60	48	26	27.6667
TraesCS7B01G405100	7B	673308829	673312965	A2YFR6	HK1	Probable histidine kinase 1 (OsHK1) (EC 2.7.13.3)	0.720304	10.3333	13	4	5.66667	14	15	7	6.66667
TraesCS5D01G243600LC	7B	676796402	676801971	Q9CAJ0	HAB1	Protein phosphatase 2C 16 (AtPP2C16) (EC 3.1.3.16) (AtP2C-HA) (Protein HYPERSENSITIVE TO ABA 1) (Protein phosphatase 2C HAB1) (PP2C HAB1)	0.928033	463.333	394.333	30.3333	33	389.667	151.667	12.6667	62.3333	X
TraesCS1A01G030900	1A	14253295	14257317	Q9FHG4	LECRKS7	Probable L-type lectin-domain containing receptor kinase S.7 (LecRK-S.7) (EC 2.7.11.1)	-0.819211	270.667	228.333	722	673	279.333	125	751	559
TraesCS1A01G309000	1A	499807417	499809312	Q9FPJ5	LRR1	Leucine-rich repeat protein 1 (AtLRR1)	-0.766264	50.3333	73.6667	477	1342	19.3333	14.3333	487	523
TraesCS1B01G044100	1B	24150144	24153954	Q7XA42	RGA1	Putative disease resistance protein RGA1 (RGA3-blb)	-0.684839	54.3333	52.3333	68.6667	98	68.3333	55.6667	87	181.667
TraesCS2B01G552800	2B	748701082	748701836	Q9SZ67	WRKY19	Probable WRKY transcription factor 19 (WRKY DNA-binding protein 19)	-0.624117	12	8.66667	22	18.6667	14.3333	11.6667	14.3333	22
TraesCS2B01G555200	2B	750001113	750003948	Q9SF86	PCRK1	Serine/threonine-protein kinase PCRK1 (EC 2.7.11.1) (Protein PTI-COMPROMISED RECEPTOR-LIKE CYTOPLASMIC KINASE 1)	-0.960123	6.33333	4.33333	137.667	133	6	16.3333	521.667	338.333	X
TraesCS2B01G556600	2B	751313277	751324239	Q93ZE2	TGA7	Transcription factor TGA7 (bZIP transcription factor 50) (AtbZIP50)	-0.933794	82.3333	69	313.667	279.333	38	54.3333	397.667	311.333	X
TraesCS2B01G562300	2B	754663155	754667687	F4JKI3	DGK6	Diacylglycerol kinase 6 (AtDGK6) (DAG kinase 6) (EC 2.7.1.107) (Diglyceride kinase 6) (DGK 6)	-0.898345	11	15.6667	803.667	947	41.6667	177.333	23171.3	19541.3
TraesCS2B01G567000	2B	758114987	758120032	Q9C5S8	CRK5	Cysteine-rich receptor-like protein kinase 5 (Cysteine-rich RLK5) (EC 2.7.11.-) (Receptor-like protein kinase 6)	0.85751	103	130.333	14	21.6667	68.3333	23.6667	6.66667	7.66667
TraesCS2B01G574400	2B	763861204	763864748	Q9M667	RPP13	Disease resistance protein RPP13 (Resistance to Peronospora parasitica protein 13)	0.824168	164.667	142.333	35	22.3333	88.3333	54	39	20.3333
TraesCS3B01G315200	3B	506984536	506986102	P16273	N/A	Pathogen-related protein	0.607967	69.3333	63.6667	30	39	48.6667	54	18	38.3333
TraesCS3B01G778100LC	3B	768570525	768574984	Q9M1V9	LFG2	Protein LIFEGUARD 2 (AtLFG2) (Protein BRZ-INSENSITIVE-LONG HYPOCOTYLS 4)	0.887518	87.3333	99.3333	13	5	65.6667	27.3333	5	11.3333
TraesCS4A01G419100	4A	688969301	688974126	Q38834	RPP13L4	Disease resistance RPP13-like protein 4 (Disease resistance protein ZAR1) (Protein HOPZ-ACTIVATED RESISTANCE 1)	0.979873	98.3333	91.3333	11.6667	7.66667	81	103.333	6.66667	6.66667	X
TraesCS4B01G387800	4B	665396707	665405073	Q93VM9	THO1	THO complex subunit 1 (AtTHO1) (HPR1 homolog) (AtHPR1)	-0.909718	94.6667	81.6667	312.667	330	130.333	193.667	637	552	X
TraesCS5A01G184300	5A	383945186	383948033	Q9LMA1	FMO1	Probable flavin-containing monooxygenase 1 (EC 1.14.13.-)	0.553347	10.6667	10.6667	6	7.66667	6.66667	20	4	4.66667
TraesCS5B01G081100	5B	101408210	101411910	A0A1P8BH59	PICBP	Calmodulin binding protein PICBP (Pathogen-induced CaM-binding protein)	0.437675	10	8.66667	8.33333	6.33333	20.3333	24.6667	8	6.33333
TraesCS3B01G564400LC	5B	474081266	474083965	Q6ZJD3	PLP2	Patatin-like protein 2 (OsPLP2) (EC 3.1.1.-)	-0.911735	34.6667	29	67.6667	75	30.3333	29.6667	70.6667	71	X
TraesCS5B01G535400	5B	691476770	691481080	Q7XA40	RGA3	Putative disease resistance protein RGA3 (Blight resistance protein B149) (RGA1-blb)	-0.894139	259	355	821.667	1469.33	238	430.333	1129	1676.67
TraesCS5B01G549800	5B	701459635	701463632	Q8GYN5	RIN4	RPM1-interacting protein 4	0.965237	115.333	125.333	4	3.66667	100.333	168.333	5	4.66667	X
TraesCS5B01G558700	5B	705979043	705986195	Q7XA39	RGA4	Putative disease resistance protein RGA4 (RGA4-blb)	-0.809553	49	65.3333	161.667	100	47.3333	70.3333	96.3333	106
TraesCS5B01G568400	5B	711580419	711586754	Q9FPR3	EDR1	Serine/threonine-protein kinase EDR1 (EC 2.7.11.1) (MAPKK kinase EDR1) (Protein ENHANCED DISEASE RESISTANCE 1) (AtEDR1) (Serine/threonine/tyrosine-protein kinase 10)	0.900592	266	245	130.333	110	307.333	470.667	122.333	132	X
TraesCS5D01G311000	5D	407523538	407529835	Q8W4D4	BAGP1	BAG-associated GRAM protein 1	-0.870184	13.3333	5.33333	48.6667	41.6667	16	5.33333	49.3333	36.3333
TraesCS5D01G560600	5D	561675420	561677835	Q9FPR3	EDR1	Serine/threonine-protein kinase EDR1 (EC 2.7.11.1) (MAPKK kinase EDR1) (Protein ENHANCED DISEASE RESISTANCE 1) (AtEDR1) (Serine/threonine/tyrosine-protein kinase 10)	-0.963607	5.33333	7.33333	77	53.6667	8	11.6667	79	59.6667	X
TraesCS2B01G249300LC	6B	624781298	624785598	Q0DX67	DSP2	Probable tyrosine-protein phosphatase DSP2 (EC 3.1.3.48) (Protein PLANT AND FUNGI ATYPICAL DUAL-SPECIFICITY PHOSPHATASE 2) (OsPFA-DSP2)	0.479324	19.6667	17.6667	9	12.6667	12.6667	15.6667	9.66667	3.66667
TraesCS6A01G291200	6A	522614900	522618844	Q9M9A8	APCB1	Aspartyl protease APCB1 (EC 3.4.23.-) (Aspartyl protease cleaving BAG 1)	-0.961909	5.33333	6	66.3333	73	5.66667	4.66667	77	92.6667	X
TraesCS7A01G073900	7A	39480317	39487477	Q7XQP4	SAPK7	Serine/threonine-protein kinase SAPK7 (EC 2.7.11.1) (Osmotic stress/abscisic acid-activated protein kinase 7) (RK4 kinase) (stress-activated protein kinase 7) (OsSAPK7)	0.657032	12.3333	28.3333	5.66667	13.6667	20.3333	22.3333	5.33333	12.6667
TraesCS7D01G122700	7A	80862439	80864238	Q7XBQ9	RGA2	Disease resistance protein RGA2 (Blight resistance protein RPI) (RGA2-blb)	0.557254	13.3333	14.6667	7.33333	6	9.33333	18.6667	10.3333	9.66667
TraesCS7A01G424400	7A	617597331	617600406	Q7XA40	RGA3	Putative disease resistance protein RGA3 (Blight resistance protein B149) (RGA1-blb)	0.780896	90.6667	46	24.6667	33	58.6667	40	22.3333	32
TraesCS7B01G340500	7B	595007317	595008914	Q9FHE4	BRG1	BOI-related E3 ubiquitin-protein ligase 1 (EC 2.3.2.27) (RING-type E3 ubiquitin transferase BRG1)	-0.573488	12.6667	16.6667	40.6667	35.3333	11.3333	23	22	32
TraesCS7B01G348100	7B	604327347	604332234	Q00531	JIP60	60 kDa jasmonate-induced protein (EC 3.2.2.22) (rRNA N-glycosidase)	0.905723	52.3333	46.3333	10	13	67	79.6667	17	15.6667	X
TraesCS3B01G433600	3B	672402626	672405565	F4IS56	ILK1	Integrin-linked protein kinase 1 (EC 2.7.11.1) (Ankyrin protein kinase 1)	0.453501	33.6667	23.6667	14	24	28.3333	28.6667	14	27
TraesCS2B01G550700	2B	746316643	746323167	Q9LJX0	ABCB19	ABC transporter B family member 19 (ABC transporter ABCB.19) (AtABCB19) (Multidrug resistance protein 11) (P-glycoprotein 19)	-0.943699	8.66667	14	196.667	268.667	3.66667	3.66667	138.667	125
TraesCS7D01G284100	7D	298510455	298513106	Q9ZR72	ABCB1	ABC transporter B family member 1 (ABC transporter ABCB.1) (AtABCB1) (Multidrug resistance protein 1) (P-glycoprotein 1) (AtPgp1)	-0.467344	6.33333	6.33333	9.66667	12.3333	6	9	10.3333	14
TraesCS1B01G253200	1B	446257555	446259156	O65517	SRS2	Protein SHI RELATED SEQUENCE 2 (Protein STYLISH 2)	-0.624502	4.66667	6.66667	16	11.3333	5	7.33333	7	14.6667
TraesCS3D01G391300LC	3A	535003475	535007524	P0C0M2	GH3.2	Probable indole-3-acetic acid-amido synthetase GH3.2 (EC 6.3.2.-) (Auxin-responsive GH3-like protein 2) (OsGH3-2)	-0.737741	69.6667	80.6667	81	189.667	31.6667	56	200.333	337
TraesCS5B01G183000LC	5B	170578537	170583678	Q9LY87	RGLG2	E3 ubiquitin-protein ligase RGLG2 (EC 2.3.2.27) (RING domain ligase 2)	0.960269	340	315.667	55.6667	50.3333	357.333	332.333	76	59
TraesCS5B01G189500LC	5B	182419021	182423497	Q5JK20	ARF4	Auxin response factor 4 (OsARF2)	0.749742	102.667	112	45	66	88	124.667	49.6667	62.6667
TraesCS6B01G201700	6B	245984382	245985372	O23160	MYB73	Transcription factor MYB73 (Myb-related protein 73) (AtMYB73)	-0.525376	16.6667	16	34.6667	22.6667	13.6667	18.6667	32	18
TraesCS6D01G266500	6D	376077820	376084943	Q9LTT8	VCS	Enhancer of mRNA-decapping protein 4 (Protein VARICOSE)	-0.817153	10.3333	12.6667	28.3333	31.6667	8	10.6667	27	22
TraesCS4A01G552400LC	4A	650380213	650386132	Q6I587	CPK15	Calcium-dependent protein kinase 15 (OsCDPK15) (OsCPK15) (EC 2.7.11.1)	0.905642	56	62.3333	4.33333	8.33333	68.3333	134.667	9.33333	21.3333
TraesCS4A01G432300	4A	703268194	703270877	Q7XIM0	CPK17	Calcium-dependent protein kinase 17 (OsCDPK17) (OsCPK17) (EC 2.7.11.1)	-0.505371	24.6667	27.3333	34.3333	51	18.6667	20	32.3333	20
TraesCS1A01G233800LC	1A	238669400	238672332	O80939	LECRK41	L-type lectin-domain containing receptor kinase IV.1 (Arabidopsis thaliana lectin-receptor kinase e) (AthlecRK-e) (LecRK-IV.1) (EC 2.7.11.1) (Lectin Receptor Kinase 1)	-0.744934	32.6667	32.3333	144	106	40.6667	62.3333	74	61.3333
TraesCS2D01G011400LC	3A	359065006	359072010	Q9M8Y5	LTL1	GDSL esterase/lipase LTL1 (EC 3.1.1.-) (Extracellular lipase LTL1) (Lithium-tolerant lipase 1) (AtLTL1) (Li-tolerant lipase 1)	0.846853	59.3333	62	9	1.33333	47.6667	211.333	9	8
TraesCS6B01G156000	6B	158853945	158859920	Q9FPT1	UBP12	Ubiquitin carboxyl-terminal hydrolase 12 (EC 3.4.19.12) (Deubiquitinating enzyme 12) (AtUBP12) (Ubiquitin thioesterase 12) (Ubiquitin-specific-processing protease 12)	-0.725154	146	64.6667	271	238.333	243.333	49.6667	573.667	524
TraesCS6B01G355700	6B	624017221	624019281	Q04644	ACO1	1-aminocyclopropane-1-carboxylate oxidase 1 (ACC oxidase 1) (EC 1.14.17.4) (Ethylene-forming enzyme) (EFE) (PMEL1)	0.821312	229.667	238	12.6667	17	118	23.6667	6.33333	11.6667
TraesCS2B01G004500	2B	2404136	2407731	Q8GSQ1	CYP85A1	Cytochrome P450 85A1 (EC 1.14.-.-) (C6-oxidase) (Dwarf protein) (OsDWARF)	-0.664256	31	31.3333	43	43.6667	27.3333	23.6667	80	63.6667
TraesCS4A01G041400	4A	34785027	34786115	Q9LVQ7	IDD1	Protein indeterminate-domain 1 (Protein ENHYDROUS)	-0.518532	20	10.6667	35.3333	22.6667	18	22	23	27
TraesCS5A01G460000	5A	640617749	640618509	Q93WC9	IPT3	Adenylate isopentenyltransferase 3, chloroplastic (AtIPT3) (EC 2.5.1.112) (Adenylate dimethylallyltransferase 3) (Cytokinin synthase 3)	-0.585685	24.3333	17.3333	90.3333	47.6667	60	12.6667	56.6667	43
TraesCS4A01G397800	4A	673066929	673074080	Q9LU14	APG	GDSL esterase/lipase APG (EC 3.1.1.-) (Extracellular lipase APG)	0.739433	149	252.667	8.33333	96	143.667	406.667	13.6667	156.667

## Sheet: FHB-M2
Gene ID (IWGSC RefSeq 1.0 annotation)	Chr	Start	End	Uniprot ID	Gene name	Sequence description	Module membership (MM)	BB	R	S	SF	BB+Fg	R+Fg	S+Fg	SF+Fg	Candidate hub genes
TraesCS1A01G020900	1A	10132497	10133471	P81713	WTI	Bowman-Birk type trypsin inhibitor (WTI)	-0.904965	37	40.3333	19.3333	6.33333	85	330.667	40.3333	26.6667	X
TraesCS2A01G552900	2A	758583189	758587801	Q9LU24	At3g16210	Putative F-box protein At3g16210	0.95021	25.3333	28.3333	55	64	27.3333	10	39	31	X
TraesCS6D01G110100	6B	149467100	149472960	Q6L3N7	R1C-3	Putative late blight resistance protein homolog R1C-3	-0.958243	191.333	208.333	44.3333	52.3333	328.333	822	69	51.6667	X
TraesCS3B01G018600LC	7A	338086047	338089537	Q9SZL8	FRS5	Protein FAR1-RELATED SEQUENCE 5	-0.832213	17.6667	12	6	10.6667	23	35.6667	15	15.3333
TraesCS1A01G184900	1A	335545072	335546811	Q9FLY0	SARD4	Protein SAR DEFICIENT 4 (Ornithine cyclodeaminase-like protein) (AtOCD)	-0.835048	94.6667	111.333	65	58	129	172.333	96.3333	72.6667
TraesCS2B01G556700	2B	751531389	751541681	Q9LES2	UBA2A	UBP1-associated protein 2A (UBP1-interacting protein 2a)	0.9273	414	422	1598	1472	394	359.667	711	693.667	X
TraesCS3D01G068200	3A	41621913	41627140	Q7XA39	RGA4	Putative disease resistance protein RGA4 (RGA4-blb)	0.881334	81.3333	83.6667	128	124.667	56.3333	17.3333	100.667	109
TraesCS3D01G322200	3A	574010733	574017316	Q38834	RPP13L4	Disease resistance RPP13-like protein 4 (Disease resistance protein ZAR1) (Protein HOPZ-ACTIVATED RESISTANCE 1)	0.895089	14.3333	12.6667	118.333	85.6667	21.3333	9.33333	35.6667	22.6667
TraesCS3B01G081500	3B	51249369	51249946	Q7XA39	RGA4	Putative disease resistance protein RGA4 (RGA4-blb)	-0.864844	13	13.3333	2.33333	6	12.3333	26.6667	7.33333	5
TraesCS5B01G024700	5B	23547893	23552522	Q8L3R3	RFL1	Disease resistance protein RFL1 (RPS5-like protein 1) (pNd13/pNd14)	-0.961363	203.333	199.667	104	111.667	235.667	367.667	166	161.333	X
TraesCS5B01G533600	5B	690259345	690263135	Q8VWI1	ERD2B	ER lumen protein-retaining receptor B	0.931064	92.3333	84.6667	295.667	231.333	104.667	50.3333	200.333	173	X
TraesCS7B01G627300LC	7B	639061017	639066981	Q0DJ33	GPA1	Guanine nucleotide-binding protein alpha-1 subunit (GP-alpha-1) (Protein Daikoku dwarf) (Protein Dwarf1)	-0.884018	53.3333	67.6667	23.6667	34.6667	60.3333	94.3333	46.6667	48
TraesCS1A01G116200	1A	121740242	121746282	Q6AT26	CESA1	Probable cellulose synthase A catalytic subunit 1 [UDP-forming] (EC 2.4.1.12) (OsCesA1)	0.986357	292	277.667	1583	1736.67	197.667	84.6667	748.667	723.667	X
TraesCS4A01G265500	1A	465276741	465279397	P28755	Sod1	Superoxide dismutase [Cu-Zn] (EC 1.15.1.1) (Superoxide dismutase 1)	-0.848774	33.6667	31.6667	9.33333	7	34.6667	96.6667	17	17
TraesCS2B01G554300	2D	615060199	615063263	Q9SY69	GRP23	Pentatricopeptide repeat-containing protein At1g10270 (Protein GLUTAMINE-RICH PROTEIN 23)	-0.981148	43.6667	56	8.66667	9.33333	95	184.333	23.6667	21.6667	X
TraesCS2D01G559000	2D	631930650	631935056	Q9CAN5	At1g63080	Pentatricopeptide repeat-containing protein At1g63080, mitochondrial	0.785522	11	5.33333	13.3333	12.3333	4.66667	3.66667	7.33333	9.66667
TraesCS3B01G041400	3B	20459012	20460258	Q9STE5	RPP13L2	Putative disease resistance RPP13-like protein 2	0.860834	8	10.3333	23.6667	31	2	3	17.3333	23.3333
TraesCS3B01G474500	3B	723463529	723468133	Q9LMN6	WAK4	Wall-associated receptor kinase 4 (EC 2.7.11.-)	0.816965	32.6667	59	125	74.3333	24.6667	18	57	44.3333
TraesCS3D01G383500	3D	498878819	498882926	Q0WQF4	VPS53	Vacuolar protein sorting-associated protein 53 A (AtVPS53) (Protein HEAT-INTOLERANT 1)	0.825115	11.3333	11	23	21.6667	10.6667	6.66667	15	20.6667
TraesCS4B01G426100LC	4A	40218514	40221068	Q9LKR4	FRS10	Putative protein FAR1-RELATED SEQUENCE 10	0.891682	41.6667	56.6667	85.6667	83.3333	33.3333	22.6667	41	52.6667
TraesCS7A01G090800	4A	667848576	667852024	Q9FFW4	At5g38570	Putative FBD-associated F-box protein At5g38570	0.90665	14.6667	14	31	36	15.3333	10	21	23.6667	X
TraesCS4A01G442100	4A	710243765	710245162	Q9LYP4	BAG3	BAG family molecular chaperone regulator 3 (Bcl-2-associated athanogene 3)	0.870952	11	10.6667	28.6667	26.3333	8	4.66667	14	14.3333
TraesCS5A01G058700	5A	57562874	57564228	P0C133	IAA31	Auxin-responsive protein IAA31 (Indoleacetic acid-induced protein 31)	0.852328	46.6667	41	74.3333	110.667	35.6667	27.6667	43.6667	47.3333
TraesCS5B01G000600LC	5B	216252	218780	Q9FVS1	At1g57790	F-box/kelch-repeat protein At1g57790	0.831885	52.6667	49.6667	100.667	79	35.6667	26.3333	88.3333	86.6667
TraesCS5B01G042500	5B	47121748	47124283	Q9C8Y6	At1g66310	FBD-associated F-box protein At1g66310	-0.793806	8.33333	14	3.33333	4	9.66667	71	3	9.66667
TraesCS5B01G121800	5B	217623230	217625604	Q9S793	FRS8	Protein FAR1-RELATED SEQUENCE 8	0.921774	85.6667	70.3333	269.333	216	37	13	78.3333	87	X
TraesCS5B01G180100	5B	327789536	327793221	Q9FHE1	GSTT3	Glutathione S-transferase T3 (AtGSTT3) (EC 2.5.1.18) (GST class-theta member 3) (Glutathione S-transferase 10C)	0.956249	67	73	199.667	235	74.6667	41.3333	104.667	132.667	X
TraesCS5B01G534100	5B	690546121	690549463	P26413	HSP70	Heat shock 70 kDa protein	0.852949	43.6667	45	81.3333	82.3333	25.6667	27.6667	59.3333	59.6667
TraesCS5D01G541100	5B	700230748	700234981	Q9S9N9	CCR1	Cinnamoyl-CoA reductase 1 (AtCCR1) (EC 1.2.1.44) (Protein IRREGULAR XYLEM 4)	0.810389	454	431	1188.33	1162.33	389	409	388	531.333
TraesCS5B01G555200	5B	704478696	704481646	Q9FZ70	At1g13570	F-box/FBD/LRR-repeat protein At1g13570	0.882262	8	9.66667	15.6667	23.6667	8.66667	3.33333	13	14.3333
TraesCS5A01G251000	5A	466613864	466616723	Q9SIF2	HSP90-5	Heat shock protein 90-5, chloroplastic (AtHSP90.5) (AtHsp90-5) (Heat shock protein 88-1) (Hsp88-1) (Hsp90C) (Protein EMBRYO DEFECTIVE 1956) (Protein chlorate-resistance 88)	0.97175	33	28.6667	175	128	29.6667	12	89.6667	88	X
TraesCS6B01G500000LC	6B	469061316	469068812	Q9SZL8	FRS5	Protein FAR1-RELATED SEQUENCE 5	-0.89991	98	94	17	11.3333	91.3333	181	85.3333	50.6667	X
TraesCS6B01G343900	6B	605794969	605801739	Q9XJ66	MADS22	MADS-box transcription factor 22 (OsMADS22)	0.932191	84.6667	57.3333	222.333	185.333	47	38.6667	104.333	97.6667	X
TraesCS2B01G430900	2B	619754974	619758333	Q9SQX6	SCPL7	Serine carboxypeptidase-like 7 (EC 3.4.16.-)	-0.82917	70.3333	41	21.6667	27.6667	53	137	43.6667	65.6667
TraesCS2B01G819900LC	2B	746108712	746115899	Q7XKV4	BGLU12	Beta-glucosidase 12 (Os4bglu12) (EC 3.2.1.21)	0.896204	11	15.3333	112	229.667	6.66667	7	36.6667	20
TraesCS4A01G397000	4A	671944867	671947047	Q9LZC5	At5g03820	GDSL esterase/lipase At5g03820 (EC 3.1.1.-) (Extracellular lipase At5g03820)	0.792621	269.333	201.667	527.333	465.333	327	101	270.667	323.667
TraesCS4A01G393100	4A	668747342	668751867	Q84P17	AAE18	Probable acyl-activating enzyme 18, peroxisomal (EC 6.2.1.-)	0.895098	10.6667	8.66667	149	98.3333	8	6	18.3333	19
TraesCS7B01G366500	7B	630175632	630180553	Q9SZJ2	GRDP2	Glycine-rich domain-containing protein 2 (AtGRDP2)	-0.938274	258	223	118.333	95.3333	234.667	388.667	142	140.333
TraesCS2D01G518700	2D	608756730	608759306	F4JKH6	TSS	Protein TSS (TPR-domain suppressor of STIMPY)	-0.905668	6.33333	11	1.66667	1.33333	8.33333	32	5.66667	4.33333
TraesCS2D01G518700	2D	608759663	608762961	F4JKH6	TSS	Protein TSS (TPR-domain suppressor of STIMPY)	-0.896083	10.3333	18.3333	4.66667	2.66667	13	45.6667	13.6667	5.66667
TraesCS7B01G405100	7B	673305190	673307931	A2YFR6	HK1	Probable histidine kinase 1 (OsHK1) (EC 2.7.13.3)	-0.761728	6	8.33333	4.66667	4.66667	11.6667	23.3333	5.33333	6.66667

## Sheet: FHB-M3
Gene ID (IWGSC RefSeq 1.0 annotation)	Chr	Start	End	Uniprot ID	Gene name	Sequence description	Module membership (MM)	BB	R	S	SF	BB+Fg	R+Fg	S+Fg	SF+Fg	Candidate hub genes
TraesCS2B01G341700	2B	486985879	486988049	Q3E8Z8	PME28	Putative pectinesterase/pectinesterase inhibitor 28 [Includes: Pectinesterase inhibitor 28 (Pectin methylesterase inhibitor 28); Pectinesterase 28 (PE 28) (EC 3.1.1.11) (Pectin methylesterase 28) (AtPME28)]	0.917391	69.6667	44.6667	11.6667	30.3333	41.6667	270.333	21	7.33333	X
TraesCS6B01G149500	6B	150664802	150666634	O35639	Anxa3	Annexin A3 (35-alpha calcimedin) (Annexin III) (Annexin-3) (Lipocortin III) (Placental anticoagulant protein III) (PAP-III)	0.939085	280	113.667	17	80	187.333	722.667	46.6667	2.66667	X
TraesCS2B01G354800	2B	506099123	506104050	Q93ZE9	SFH3	Phosphatidylinositol/phosphatidylcholine transfer protein SFH3 (Protein SEC FOURTEEN HOMOLOGS 3) (AtSFH3)	0.944025	539	245.333	45	321.333	447.333	1219.33	115.333	6	X
TraesCS3A01G192000	3A	247729159	247734063	Q6NLB1	At2g26850	F-box protein At2g26850	0.939111	849	473.333	394.667	539.667	625.667	1516	482.667	359.333	X
TraesCS3A01G135500	3A	112956921	112962024	Q9LWM4	CIPK5	CBL-interacting protein kinase 5 (EC 2.7.11.1) (OsCIPK05)	0.838124	80.3333	74	34	51	72.6667	137.333	59.3333	36
TraesCS3A01G158000	3A	155428842	155431524	Q84JL3	SINAT3	E3 ubiquitin-protein ligase SINAT3 (EC 2.3.2.27) (RING-type E3 ubiquitin transferase SINAT3) (Seven in absentia homolog 3)	0.756938	201	119.667	148	154.667	155.333	164.333	76.6667	75.6667
TraesCS4B01G089100	4B	90498840	90506251	F4I114		Probable serine/threonine-protein kinase At1g09600 (EC 2.7.11.-)	0.784458	124	106	62	77	101.333	125	43.3333	45.3333
TraesCS2B01G061000	2B	29173079	29179722	C5YHI2	TPS2	Beta-sesquiphellandrene synthase (SbTPS2) (EC 4.2.3.123)	0.659484	88.3333	27	35.3333	86.6667	28.3333	282.667	45	36.6667
TraesCS2B01G485800	2B	683028740	683030985	Q8GYN5	RIN4	RPM1-interacting protein 4	0.938486	190	46	15	70.3333	117.667	394	42.6667	4.66667	X
TraesCS5A01G163200	5A	349630037	349633300	K7TQE3	HIP	HSP-interacting protein	0.853791	16	9	6.33333	8.33333	16.3333	25.3333	4.33333	3.66667
TraesCS5A01G118200	5A	242531036	242538430	Q2QVG8	CPK29	Calcium-dependent protein kinase 29 (OsCDPK29) (OsCPK29) (EC 2.7.11.1)	0.958528	171	76.6667	12.6667	74.6667	138.333	428.333	26.6667	6.33333	X
TraesCS7B01G374500	7B	639847965	639849944	Q9C9U1	DTX17	Protein DETOXIFICATION 17 (AtDTX17) (Multidrug and toxic compound extrusion protein 17) (MATE protein 17)	0.678276	21.3333	9.33333	8	14.3333	14.3333	21	8.33333	11
TraesCS1A01G290700	1A	487089169	487093357	Q5ZAJ0	RBOHB	Respiratory burst oxidase homolog protein B (EC 1.11.1.-) (EC 1.6.3.-) (NADPH oxidase RBOHB) (OsrbohB)	0.719798	22.6667	16	21.6667	19.6667	18.6667	41.3333	18	13.3333
TraesCS3A01G046100	3A	24678171	24679096	P12940	BBBI	Bowman-Birk type trypsin inhibitor	0.596249	35.3333	16.3333	12	29.6667	18.3333	33.6667	13.6667	11
TraesCS2B01G244900	2B	248692269	248696882	Q8LPS2	ACD6	Protein ACCELERATED CELL DEATH 6	0.475997	9.33333	7	10.3333	9.66667	6	11	4.33333	6.33333
TraesCS3A01G412700	3A	656106617	656112260	Q5N712	JMJ705	Lysine-specific demethylase JMJ705 (EC 1.14.11.-) (Jumonji domain-containing protein 705) (Lysine-specific histone demethylase JMJ705) (Protein JUMONJI 705)	0.88257	42.3333	43.3333	23.3333	52	21.3333	80.6667	17.6667	11.3333
TraesCS4B01G089100	4A	535426072	535433365	F4I114		Probable serine/threonine-protein kinase At1g09600 (EC 2.7.11.-)	0.823304	113	92.6667	55.6667	68.6667	92.3333	125	40	23.6667
TraesCS5A01G298500	5A	505609663	505612701	Q69IM9	CPK22	Calcium-dependent protein kinase 22 (OsCDPK22) (OsCPK22) (EC 2.7.11.1)	0.712617	27	20.6667	14.3333	20	27	22.6667	9	7
TraesCS2B01G500600	2B	695889473	695891911	Q9CAY1	PCMP-H52	Putative pentatricopeptide repeat-containing protein At3g11460, mitochondrial (Mitochondrial RNA editing factor 10)	-0.653357	11.3333	9.66667	9.66667	12.6667	12.3333	6.33333	15.3333	17.3333
TraesCS4A01G197200	4A	479429562	479431699	Q9SIX0		Putative F-box protein At2g16290	-0.69302	9.66667	9.33333	11.6667	9.33333	6	5.33333	13.6667	15.3333
TraesCS1D01G214400	1A	374054704	374056431	Q9FWW9		Flavin-containing monooxygenase FMO GS-OX-like 2 (EC 1.8.-.-) (Flavin-monooxygenase glucosinolate S-oxygenase-like 2)	-0.640781	35.6667	35	27	33.3333	27	10.6667	60.3333	43.6667
TraesCS1B01G184000LC	4A	313625855	313639637	Q10L71	VLN2	Villin-2	0.795094	168.333	146.667	74.6667	118.333	99.3333	159.333	36.6667	39.6667
TraesCS3B01G365200	3B	576657197	576660233	Q06850	CPK1	Calcium-dependent protein kinase 1 (AtCDPK 1) (CDPK 1) (EC 2.7.11.1) (Calcium-dependent protein kinase isoform AK1)	0.835302	32.3333	24.3333	15.3333	26.3333	20	48	14.3333	7
TraesCS1B01G441300	1B	662192754	662193614	Q9C7W2	ERF061	Ethylene-responsive transcription factor ERF061	0.735773	28.6667	31.3333	18	22.6667	17.6667	41.3333	10.3333	8

## Sheet: FHB-M4
Gene ID (IWGSC RefSeq 1.0 annotation)	Chr	Start	End	Uniprot ID	Gene name	Sequence description	Module membership (MM)	BB	R	S	SF	BB+Fg	R+Fg	S+Fg	SF+Fg	Candidate hub genes
TraesCS1A01G002600LC	1A	1206036	1209363	Q9SX31	PERK9	Proline-rich receptor-like protein kinase PERK9 (EC 2.7.11.1) (Proline-rich extensin-like receptor kinase 9) (AtPERK9)	-0.961246	83.3333	78.6667	131.667	169.333	124.667	456.667	799	894	X
TraesCS1A01G013000	1A	7290570	7294832	Q39214	RPM1	Disease resistance protein RPM1 (Resistance to Pseudomonas syringae protein 3)	-0.887933	15	16	16.3333	39.6667	22	42.6667	69.3333	66.6667
TraesCS1A01G026400	1A	12584929	12592648	Q9M667	RPP13	Disease resistance protein RPP13 (Resistance to Peronospora parasitica protein 13)	0.854072	326	367.333	267.667	247.333	377	209	83	144
TraesCS2A01G400100	2A	653369814	653373765	Q9LEX0	PP2A13	F-box protein PP2-A13 (Protein PHLOEM PROTEIN 2-LIKE A13) (AtPP2-A13) (SKP1-interacting partner 9)	0.885155	105	86	55	65	59	27.6667	16.3333	25.3333
TraesCS2A01G417000	2A	673068724	673074053	B4PST0	HtrA2	Serine protease HTRA2, mitochondrial (EC 3.4.21.108) (High temperature requirement protein A2) (Promotes or induces cell death)	-0.406148	12	12.6667	6	12.3333	24.3333	20.6667	24.6667	32.3333
TraesCS5A01G235700LC	2A	745024327	745035720	Q7X7H9	SK3	Shikimate kinase 3, chloroplastic (OsSK3) (EC 2.7.1.71)	0.860792	75.6667	65.3333	78	43.3333	50	24.6667	19.3333	19
TraesCS2A01G523700	2A	745038974	745040450	Q9SJ02	SEP2	Stress enhanced protein 2, chloroplastic	-0.605561	177.667	164.333	333.667	198.333	175	240	402.333	277.667
TraesCS2A01G527100	2A	746932438	746934621	Q9SXA6	ENDO1	Endonuclease 1 (AtENDO1) (EC 3.1.30.1) (Bifunctional nuclease I) (AtBFN1) (Deoxyribonuclease ENDO1) (Single-stranded-nucleate endonuclease ENDO1)(involved in PCD)	0.919808	89.3333	86	64.3333	50.6667	38	25.6667	8.66667	13	X
TraesCS2A01G545700	2A	754448659	754452161	P25777		Oryzain beta chain (EC 3.4.22.-)	-0.863115	264	215	338	259.667	437.333	620	741.333	588.333
TraesCS2A01G551100	2A	758102483	758104289	A2XYV5	RR6	Two-component response regulator ORR6 (Type A response regulator 6) (OsRR6)	-0.873558	112	89.6667	162.333	152.667	208	317	392.333	360.333
TraesCS2A01G571300	2A	768265555	768267358	P84516		Cationic peroxidase SPC4 (EC 1.11.1.7)	-0.721722	39	33.6667	61	100	51	98	111	158.667
TraesCS2B01G323500	2B	462300964	462302939	Q8GWK6	NAC104	NAC domain-containing protein 104 (ANAC104) (Protein XYLEM NAC DOMAIN 1)	0.912236	80	55.6667	28.3333	11.6667	30	11	4.33333	4.66667	X
TraesCS6B01G146500	6B	147056938	147058180	Q05855		Peroxidase (EC 1.11.1.7) (WP2)	0.859919	40.6667	40.3333	20.3333	21.3333	34	13	9.66667	7
TraesCS7B01G164000	7A	271729670	271733478	Q38834	RPP13L4	Disease resistance RPP13-like protein 4 (Disease resistance protein ZAR1) (Protein HOPZ-ACTIVATED RESISTANCE 1)	0.88873	17.3333	22.3333	14.6667	12.3333	14.3333	9	5.66667	6.33333
TraesCS7A01G340700	7A	500125447	500130038	Q9LX66	HERK1	Receptor-like protein kinase HERK 1 (EC 2.7.11.-) (Protein HERCULES RECEPTOR KINASE 1)	0.587926	8.66667	16	16	15.6667	6	9.66667	4.66667	6
TraesCS7A01G347800	7A	510494994	510496431	Q5Z5F2		E3 ubiquitin-protein ligase Os06g0535400 (EC 2.3.2.27) (RING-H2 finger protein Os06g0535400) (RING-type E3 ubiquitin transferase Os06g0535400)	0.787591	47	25.6667	21.6667	25	25.6667	17	12.3333	16.6667
TraesCS5B01G173300LC	7A	398905455	398914383	Q1PDI2	DGK4	Diacylglycerol kinase 4 (AtDGK4) (DAG kinase 4) (EC 2.7.1.107) (Diglyceride kinase 4) (DGK 4)	0.547648	13.3333	16.3333	12	12	20	11	6.66667	8.66667
TraesCS3A01G125500	3A	100958003	100960209	Q9ZQ94	UGT73C5	UDP-glycosyltransferase 73C5 (EC 2.4.1.-) (Cytokinin-O-glucosyltransferase 3) (Deoxynivalenol-glucosyl-transferase 1) (Zeatin O-glucosyltransferase 3) (AtZOG3)	-0.872121	16.6667	13	15.6667	30	18.3333	42.3333	71.3333	66
TraesCS1A01G050900	1A	32453560	32455182	P84964		Defensin Tm-AMP-D1.2	0.876538	351.667	321.667	115.667	117.333	86	55	12.3333	54
TraesCS1A01G150900	1A	258870773	258875978	F4HVY0	CER1	Protein ECERIFERUM 1	0.895247	2462.33	2501.67	1983.33	1976.33	1344.33	850.333	540.333	472.667	X
TraesCS1A01G150900	1A	258876347	258881466	F4HVY0	CER1	Protein ECERIFERUM 1	0.901791	304.333	349	182.333	265	142	121.667	48	51	X
TraesCS1A01G422900	1A	578203705	578208586	Q9FJU9		Glucan endo-1,3-beta-glucosidase 13 (EC 3.2.1.39) ((1->3)-beta-glucan endohydrolase 13) ((1->3)-beta-glucanase 13) (Beta-1,3-endoglucanase 13) (Beta-1,3-glucanase 13)	-0.508042	260.667	166.333	473	364.333	2045.67	197.333	1164.33	1070
TraesCS1B01G127400	1B	156564771	156567711	Q6IVC2	TGAL1	Transcription factor TGAL1 (OsNIF4) (bZIP transcription factor 8) (OsbZIP08)	0.622496	99.6667	94.3333	159	125.667	43.3333	57.6667	14.3333	14.6667
TraesCS1B01G149900	1B	226356809	226359456	Q9FM85	PBL16	Probable serine/threonine-protein kinase PBL16 (EC 2.7.11.1) (PBS1-like protein 16)	0.60065	61.6667	69.3333	85.3333	47.3333	36.3333	35.6667	30	29.3333
TraesCS1D01G147800	1B	298073337	298075671	F4HVY0	CER1	Protein ECERIFERUM 1	0.734815	67.6667	24	22.6667	21.6667	41	17.6667	7	2.66667
TraesCS1B01G168500	1B	298158828	298166968	F4HVY0	CER1	Protein ECERIFERUM 1	0.837309	1006	1493	762	978.667	672.333	465.333	174.333	241.333
TraesCS1B01G447000	1B	666924024	666936420	Q9M667	RPP13	Disease resistance protein RPP13 (Resistance to Peronospora parasitica protein 13)	0.893902	271	247.667	115.667	223	194	84.6667	40.6667	91
TraesCS2A01G157600	2A	104449953	104450992	Q24JK1	MYB96	Transcription factor MYB96 (Myb-related protein 96) (AtMYB96)	-0.873056	44.6667	34.6667	47.3333	65.6667	73.3333	130.333	184.333	182.333
TraesCS2B01G183100	2B	158146022	158146974	Q24JK1	MYB96	Transcription factor MYB96 (Myb-related protein 96) (AtMYB96)	-0.719627	11	14.3333	16.6667	33	17	40	40.3333	49
TraesCS2B01G545500	2B	742454679	742455392	Q5M750	VQ4	VQ motif-containing protein 4 (AtVQ4) (MPK3/6-targeted VQ-motif-containing protein 1)	-0.579719	6	8.66667	6	7	5	10.6667	15.3333	16.6667
TraesCS2B01G568600	2B	759438190	759442525	Q8GYA4	CRK10	Cysteine-rich receptor-like protein kinase 10 (Cysteine-rich RLK10) (EC 2.7.11.-) (Receptor-like protein kinase 4)	-0.96845	9.33333	9	75	75	55.6667	241.333	752.667	813.667	X
TraesCS3A01G068300	3A	40945268	40948815	Q7XA40	RGA3	Putative disease resistance protein RGA3 (Blight resistance protein B149) (RGA1-blb)	0.869936	85	71	82.3333	51	65	34.6667	29	18.3333
TraesCS3A01G114300	3A	81692282	81696490	Q7XJE6	AMC1	Metacaspase-1 (AtMC1) (EC 3.4.22.-) (Metacaspase 1b) (AtMCP1b) (Protein LSD ONE LIKE 3)	-0.839751	30.6667	28	39	32.3333	40	43	74	62
TraesCS3A01G268700	3A	494995777	495001654	Q6S5H8	TPC1	Two pore calcium channel protein 1 (Voltage-dependent calcium channel protein TPC1) (HvTPC1)	0.847549	142	201.333	118.667	158.667	78.3333	61.3333	38.3333	42.6667
TraesCS3A01G268700	3A	495008395	495015941	Q6YLX9	TPC1	Two pore calcium channel protein 1 (Voltage-dependent calcium channel protein TPC1) (TaTPC1)	0.903264	257.333	322	207.333	224.333	131	113	51.6667	78.6667	X
TraesCS3A01G281500	3A	510187977	510189757	P16273		Pathogen-related protein	0.80054	74.3333	78.6667	59	61.3333	77	35.6667	14.3333	31.6667
TraesCS3A01G480200	3A	711259485	711261064	Q02126		Glucan endo-1,3-beta-glucosidase GIII (EC 3.2.1.39) ((1->3)-beta-glucan endohydrolase GIII) ((1->3)-beta-glucanase isoenzyme GIII) (Beta-1,3-endoglucanase GIII)	-0.765011	12.6667	6.66667	15.6667	22.3333	92.3333	41	117	87.3333
TraesCS3B01G378600	3B	596852484	596853845	Q9FGR9	CEP1	KDEL-tailed cysteine endopeptidase CEP1 (EC 3.4.22.-) (Cysteine proteinase CP56) (AtCP56)	0.762759	318.667	517.333	128.667	306.667	110	181	27.6667	7.33333
TraesCS3D01G577900LC	3B	766790327	766792840	F4JIE8	LFG1	Protein LIFEGUARD 1 (AtLFG1)	-0.603705	26.3333	26	60.6667	38.6667	35.3333	46.3333	84.6667	28.3333
TraesCS7D01G425900LC	4A	45140157	45144334	O65399		Glucan endo-1,3-beta-glucosidase 1 (EC 3.2.1.39) ((1->3)-beta-glucan endohydrolase 1) ((1->3)-beta-glucanase 1) (Beta-1,3-endoglucanase 1) (Beta-1,3-glucanase 1)	0.91049	155	135.333	118	108.333	91	61.6667	28	26.6667	X
TraesCS4A01G116400	4A	141124549	141125527	Q05736	PR1	Pathogenesis-related protein 1 (AOPR1)	-0.914384	187	533	449.333	640	794	3188.67	4795	5941.67	X
TraesCS4A01G482600LC	4A	611263971	611266802	Q8GYA4	CRK10	Cysteine-rich receptor-like protein kinase 10 (Cysteine-rich RLK10) (EC 2.7.11.-) (Receptor-like protein kinase 4)	-0.90399	3.33333	4	9.66667	30	24.3333	41.3333	102.667	192	X
TraesCS4A01G497600	4A	743444015	743450810	Q7XA42	RGA1	Putative disease resistance protein RGA1 (RGA3-blb)	-0.648763	12.3333	38	31	38.3333	27.6667	62.6667	106	115.333
TraesCS4D01G113300	4D	93841133	93841853	Q9SRN0	NHL1	NDR1/HIN1-like protein 1	-0.588985	15	17	17	25.3333	13	28.6667	34.3333	29
TraesCS5B01G349800	5A	552069950	552072697	Q9LMA1	FMO1	Probable flavin-containing monooxygenase 1 (EC 1.14.13.-)	0.76064	102	179.333	76.6667	52.6667	36.6667	68	9.66667	30.6667
TraesCS5A01G365800	5A	565682307	565684324	Q9FGR9	CEP1	KDEL-tailed cysteine endopeptidase CEP1 (EC 3.4.22.-) (Cysteine proteinase CP56) (AtCP56)	0.769264	329.667	212.333	221.667	220.667	217	158	122	103
TraesCS5A01G552200	5A	705367720	705376653	Q8H8C7	CEBIP	Chitin elicitor-binding protein (CEBiP) (OsCEBiP) (Lysin motif-containing protein 1) (Os-LYP1)	-0.402997	12.6667	3.66667	11.6667	9	10	17	9.33333	14
TraesCS5B01G174200	5B	319649216	319651429	Q69X58	CYP76M7	Ent-cassadiene C11-alpha-hydroxylase 1 (EC 1.14.13.145) (Cytochrome P450 76M7)	-0.863985	6.33333	9	38.3333	37.3333	27	200	104	129
TraesCS5B01G239600	5B	419841468	419849957	O49840	PBL3	Probable serine/threonine-protein kinase PBL3 (EC 2.7.11.1) (PBS1-like protein 3) (Protein kinase 2B)	-0.969061	8	10	72	105	43.6667	205	2108.67	1600.33	X
TraesCS6B01G056200	6B	36226331	36232796	P0DH86	SRK	G-type lectin S-receptor-like serine/threonine-protein kinase SRK (EC 2.7.11.1)	0.924831	137	139	38	39.6667	83.3333	20.6667	10.6667	12.3333	X
TraesCS6B01G127800	6B	123713468	123719670	Q5Z9J0	MPK12	Mitogen-activated protein kinase 12 (MAP kinase 12) (EC 2.7.11.24) (Blast- and wound-induced MAP kinase 1) (MAP kinase 1) (OsBWMK1) (OsMAPK1)	-0.949065	3.66667	4.33333	16.3333	17.6667	11	23.3333	208.333	138	X
TraesCS6B01G212700	6B	281233528	281237153	Q1MX30	XA21	Receptor kinase-like protein Xa21 (EC 2.7.11.1) [Cleaved into: Receptor kinase-like protein Xa21, processed]	-0.854673	47.6667	40.3333	77	72	67.3333	148.333	182.333	113.333
TraesCS6B01G266500	6B	479078109	479082144	A9TXT1	CERK1	Chitin elicitor receptor kinase 1 (PpCERK1) (EC 2.7.11.1) (Chitin receptor CERK1) (LysM domain receptor-like kinase 1) (LysM-containing receptor-like kinase 1)	-0.937534	19.3333	15.6667	119	112.667	42	135	674.667	541.667	X
TraesCS6B01G252800	6B	537322570	537325237	Q2R2D5	XA21	Receptor kinase-like protein Xa21 (EC 2.7.11.1) [Cleaved into: Receptor kinase-like protein Xa21, processed]	-0.678322	21.3333	10.3333	43	19.6667	25.6667	37	42	43
TraesCS7A01G001100	7A	760559	764051	Q7XA40	RGA3	Putative disease resistance protein RGA3 (Blight resistance protein B149) (RGA1-blb)	0.934587	90.6667	121.667	56.3333	49.6667	46.6667	16.3333	10	10	X
TraesCS7A01G552000	7A	725229985	725234394	Q9LMA1	FMO1	Probable flavin-containing monooxygenase 1 (EC 1.14.13.-)	-0.579956	16.3333	11	9.66667	17	32.6667	27	30.6667	53.6667
TraesCS7B01G479400	7A	727228614	727235072	Q7XA39	RGA4	Putative disease resistance protein RGA4 (RGA4-blb)	0.776884	140	769	190.333	157	54.6667	86.3333	19.6667	34
TraesCS7A01G448900LC	7B	381604870	381607644	Q9LSL5	LECRK92	L-type lectin-domain containing receptor kinase IX.2 (LecRK-IX.2) (EC 2.7.11.1)	-0.836401	2.66667	5.33333	10	18.6667	10.6667	24.6667	23.6667	32.3333
TraesCS1B01G387400	1B	621629867	621637063	Q9FWX7	ABCB11	ABC transporter B family member 11 (ABC transporter ABCB.11) (AtABCB11) (Multidrug resistance protein 8) (P-glycoprotein 11)	0.823836	100.333	129.667	77	32	100	39	16	23
TraesCS2A01G323000	2A	552837960	552839178	Q94BN0	BT2	BTB/POZ and TAZ domain-containing protein 2 (BTB and TAZ domain protein 2)	-0.755566	9	4.66667	5.66667	9.33333	12.6667	22.6667	22.3333	50
TraesCS3A01G022700	3A	12836834	12841535	Q9SZJ2	GRDP2	Glycine-rich domain-containing protein 2 (AtGRDP2)	0.93806	459.667	268.333	217	186.333	263.333	80.3333	36.3333	35
TraesCS3A01G184700	3A	215485337	215489925	Q94BZ1	ZIFL1	Protein ZINC INDUCED FACILITATOR-LIKE 1 (Protein ZIF-LIKE 1)	-0.775689	6.66667	4.33333	12.6667	11.3333	8.66667	25	23	32.6667
TraesCS5B01G054200	5B	59165286	59170318	Q84TE6	NAC021	NAC domain-containing protein 21/22 (ANAC021/ANAC022)	0.609943	25.3333	28	21	29	26.3333	23.3333	12.3333	8.33333
TraesCS2B01G863600LC	5B	123205231	123217105	Q0JCZ4	ARF9	Auxin response factor 9	0.709905	84.6667	152.333	27	75.3333	45.3333	62.6667	13.6667	39.3333
TraesCS5B01G128400	5B	234877493	234881261	Q39183	D6PKL2	Serine/threonine-protein kinase D6PKL2 (EC 2.7.11.1) (D6 protein kinase-like 2) (Serine/threonine-protein kinase AtPK5)	-0.772019	4.33333	4.33333	6.66667	8	5	14	16.6667	19.3333
TraesCS5B01G517900LC	5B	527049067	527062006	B7F8P5	SAUR39	Auxin-responsive protein SAUR36 (Protein SMALL AUXIN UP RNA 36)	0.839786	146.333	122.333	56.6667	55	99.6667	43.3333	42.6667	32.3333
TraesCS6A01G328600	6A	562250756	562251789	Q9ZUZ3	SAUR32	Auxin-responsive protein SAUR32 (Protein ABOLISHED APICAL HOOK MAINTENANCE 1) (Protein SMALL AUXIN UP RNA 32)	0.714203	15.3333	15	8	6.33333	9.33333	5.66667	5	5
TraesCS6B01G233700	6B	390625018	390628365	Q9FV71	E2FB	Transcription factor E2FB (E2F transcription factor-1) (AtE2F1)	-0.976573	71.3333	72.3333	136.667	183.333	123	318.333	483.333	486.667
TraesCS6B01G542400LC	6B	520241936	520246746	Q7X7L3	ELP3	Elongator complex protein 3 (EC 2.3.1.48) (Elongator component 3)	0.94114	312.333	318.667	176.667	167.333	257.333	130.333	88.6667	123
TraesCS3D01G109000	6B	578648893	578651607	Q9ASU8	NDL2	Protein NDL2 (Protein N-MYC DOWNREGULATED-LIKE 2)	0.487882	20.3333	19.6667	23	12	11.6667	24.6667	9.66667	15.6667
TraesCS1A01G270800	1A	464836700	464840562	Q5N942	SAPK4	Serine/threonine-protein kinase SAPK4 (EC 2.7.11.1) (Osmotic stress/abscisic acid-activated protein kinase 4) (RK2 kinase) (stress-activated protein kinase 4) (OsSAPK4)	0.640402	246	230.333	105.333	130.333	86.6667	85.3333	49.3333	36
TraesCS1A01G292200	1A	487735837	487741451	Q6I5I8	CPK16	Calcium-dependent protein kinase 16 (OsCDPK16) (OsCPK16) (EC 2.7.11.1)	-0.71694	181	176	246.667	164.333	206	238	505	425.333
TraesCS1B01G301600	1B	522055349	522061129	Q6I5I8	CPK16	Calcium-dependent protein kinase 16 (OsCDPK16) (OsCPK16) (EC 2.7.11.1)	-0.448023	110.333	190	119.667	110.333	136	177	252	221.333
TraesCS3B01G565200	3A	725266210	725269328	Q9LI00	G6PGH1	6-phosphogluconate dehydrogenase, decarboxylating 1 (OsG6PGH1) (EC 1.1.1.44)	-0.876425	14	11	25.3333	21.3333	30	63.6667	61	49.6667
TraesCS3B01G312300	3B	501497537	501501394	Q9ZNQ8	PERK4	Proline-rich receptor-like protein kinase PERK4 (EC 2.7.11.1) (Proline-rich extensin-like receptor kinase 4) (AtPERK4)	-0.695542	50.6667	48	57.3333	62	56	80	114.333	83.3333
TraesCS3B01G383800	3B	603601346	603607966	Q8LPZ7	CPK3	Calcium-dependent protein kinase 3 (OsCDPK3) (OsCPK3) (EC 2.7.11.1)	0.807219	97.6667	88	64.6667	98.3333	68.6667	45.3333	33.6667	45.6667
TraesCS4A01G235600	4A	544198082	544201401	Q75H77	SAPK10	Serine/threonine-protein kinase SAPK10 (EC 2.7.11.1) (Osmotic stress/abscisic acid-activated protein kinase 10) (stress-activated protein kinase 10) (OsSAPK10)	0.885639	95	142	60.6667	53	39.6667	31.3333	11.6667	23.6667
TraesCS4B01G079300	4B	76816523	76819602	Q75H77	SAPK10	Serine/threonine-protein kinase SAPK10 (EC 2.7.11.1) (Osmotic stress/abscisic acid-activated protein kinase 10) (stress-activated protein kinase 10) (OsSAPK10)	0.873853	193.667	193.333	127	81.6667	107.667	84	32	40.6667
TraesCS4B01G115900LC	4B	94838839	94842551	Q8S9L6	CRK29	Cysteine-rich receptor-like protein kinase 29 (Cysteine-rich RLK29) (EC 2.7.11.-)	-0.839546	35	34	65.6667	56.6667	47	86.6667	115	123.333
TraesCS5A01G071900	5A	82304747	82307574	Q39266	ZFP7	Zinc finger protein 7	-0.755842	20.3333	18	34.3333	26.6667	39.6667	31	56.6667	58
TraesCS5B01G003600	5B	5063183	5067280	Q9FLD5	AATP1	AAA-ATPase ASD, mitochondrial (EC 3.6.1.3) (AAA-ATPase 1) (Protein ATPASE-IN-SEED-DEVELOPMENT)	-0.776653	39.6667	29.3333	60.6667	38.6667	52	112.667	86.3333	83.3333
TraesCS5B01G156000LC	5B	100017964	100024736	Q8W490	PEPKR2	Serine/threonine-protein kinase PEPKR2 (EC 2.7.11.-) (Protein PHOSPHOENOLPYRUVATE CARBOXYLASE-RELATED KINASE 2)	-0.872526	66.3333	63.3333	80.6667	72	82.6667	92	170	135.333
TraesCS5B01G336100	5B	519147026	519153612	Q9C5Y0	PLDDELTA	Phospholipase D delta (AtPLDdelta) (PLD delta) (EC 3.1.4.4)	-0.954988	61	56	177.333	269.333	116	684	1188	1117.67
TraesCS6A01G154700	6A	143451352	143453364	Q8LGS1	MARD1	Protein MARD1 (Mediator of ABA-regulated dormancy1) (Senescence-associated protein SAG102)	0.899122	214	283.333	133.333	124	128.333	29.3333	30	28
TraesCS6A01G300400	6A	533397837	533400264	Q9SYT0	ANN1	Annexin D1 (AnnAt1) (Annexin A1)	0.695949	248.333	363	182	365	256.333	176.333	121	136
TraesCS6A01G303300	6A	536433759	536439454	A3ABE1		Pentatricopeptide repeat-containing protein PPR5 homolog, chloroplastic	0.769546	219	184	64	49.6667	91.3333	63.6667	42.6667	12.6667
TraesCS6B01G233400	6B	389239037	389243102	Q9ZU27		Pentatricopeptide repeat-containing protein At1g51965, mitochondrial	-0.945475	41	40.3333	58.3333	64.6667	97.3333	208.667	397.667	342.333
TraesCS6B01G326500	6B	576039292	576041585	Q9CAB7	PXG4	Probable peroxygenase 4 (AtPXG4) (EC 1.11.2.3) (Caleosin-4)	0.765535	566.333	251.333	354.667	233.667	263	108	142	93
TraesCS3B01G354100	3B	564758909	564760445	Q6RYA0	SABP2	Salicylic acid-binding protein 2 (NtSABP2) (EC 3.1.1.-) (Methyl salicylate esterase)	-0.786645	168.667	96	254.333	194	180.667	224.333	325.667	375.333
TraesCS6B01G193400	6B	228241215	228249744	Q8GSM2	LOX2.3	Lipoxygenase 2.3, chloroplastic (EC 1.13.11.12) (LOX2:Hv:3)	0.918481	55.6667	52	32.6667	41.3333	37.6667	17.3333	11.6667	11.6667
TraesCS1B01G308500	1B	531165845	531167226	Q9FL44	MPH1	Protein MAINTENANCE OF PSII UNDER HIGH LIGHT 1	0.794663	172	119.333	135.667	119.333	78.6667	57	46	59.3333
TraesCS2B01G582300	2B	769949337	769951441	A2XYV5	RR6	Two-component response regulator ORR6 (Type A response regulator 6) (OsRR6)	-0.921927	95.3333	104.667	170	143.333	176.333	330	435.333	372.333
TraesCS4A01G127600	4A	164626269	164627263	Q9FNK5		F-box protein At5g46170	0.570336	15.6667	10.3333	2.66667	12.6667	10.6667	5.33333	3.33333	6.66667
TraesCS4A01G363800	4A	636684446	636689238	Q9ASR1	LOS1	Elongation factor 2 (EF-2) (Protein LOW EXPRESSION OF OSMOTICALLY RESPONSIVE GENES 1)	-0.921626	674.333	679.667	3005	3527.67	1316.33	3879.67	8963.67	7485
TraesCS5B01G277300LC	5B	44674074	44677074	Q38970	ACC1	Acetyl-CoA carboxylase 1 (AtACC1) (EC 6.4.1.2) (Protein EMBRYO DEFECTIVE 22) (Protein GURKE) (Protein PASTICCINO 3) [Includes: Biotin carboxylase (EC 6.3.4.14)]	0.86405	192	224.333	98.6667	107.333	137	115.667	65	80
TraesCS5B01G213900LC	5B	407314683	407323248	Q60EZ2	GSK2	Shaggy-related protein kinase GSK2 (EC 2.7.11.1) (Glycogen synthase kinase3-like protein 2) (OsGSK2)	-0.910695	28.3333	29	84	76.3333	48.6667	73	178	175.667
TraesCS5B01G536100	5B	691986781	691990024	O23593	RGGB	RGG repeats nuclear RNA binding protein B	-0.945416	71.6667	81.3333	106.667	186	119.667	326.667	789	638.667
TraesCS4A01G363700	5D	534862738	534866683	Q9ASR1	LOS1	Elongation factor 2 (EF-2) (Protein LOW EXPRESSION OF OSMOTICALLY RESPONSIVE GENES 1)	-0.930328	18.3333	23.6667	35.3333	49.3333	39.3333	138.667	146	157
TraesCS7B01G217000	7B	399879182	399882335	Q6ZCZ2	BRL3	Brassinosteroid LRR receptor kinase BRL3 (EC 2.7.11.1) (BRI1-like receptor kinase 3)	0.857612	30.3333	25	24.3333	13.6667	17.3333	10.3333	7	6.33333
