# Supplementary material for: Weighted gene co-expression network analysis unveils gene networks associated with the Fusarium head blight resistance in tetraploid wheat
Source: BMC Genomics. 2019 Dec 3;20:925. doi: 10.1186/s12864-019-6161-8 (PMC6891979; doi:10.1186/s12864-019-6161-8)
Supplement: Supplementary file 4 — Additional file 4. Genetic variants identified within and in 5′ and 3′ un-translated region around candidate hub genes identified in five gene co-expression networks (modules) significantly correlated with Type II FHB resistance. [file 12864_2019_6161_MOESM4_ESM.xlsx]

## Sheet: Sheet1
Additional file 4. Genetic variants identified within and in 5ʹ and 3ʹ untranslated region around candidate hub genes identified in five gene co-expression networks (modules) significantly correlated with Type II FHB resistance
Gene_ID	Gene name	Chromosome	Position (bp)	Reference call	Alternate call	Blackbird call	Strongfield call	SNP annotation	SNP ontology term
TraesCS1A01G150900	CER1	chr1A	258875289	AGG	AGGGCATGG	AGG/AGG	AGGGCATGG/AGGGCATGG	MODIFIER	intron_variant
TraesCS1A01G150900	CER1	chr1A	258875358	A	G	A/A	G/G	MODIFIER	intron_variant
TraesCS1A01G150900	CER1	chr1A	258875495	T	A	T/T	A/A	MODIFIER	intron_variant
TraesCS1A01G116200	CESA1	chr1A	121743665	ATTTT	ATTT	ATTT/ATTT	ATTTT/ATTTT	HIGH	frameshift_variant
TraesCS1A01G116200	CESA1	chr1A	121743665	ATTTT	ATTT	ATTT/ATTT	ATTTT/ATTTT	HIGH	frameshift_variant
TraesCS1A01G002600LC	PERK9	chr1A	1208962	C	T	T/T	C/C	MODIFIER	3_prime_UTR_variant
TraesCS1A01G002600LC	PERK9	chr1A	1209071	T	C	C/C	T/T	MODIFIER	3_prime_UTR_variant
TraesCS1A01G002600LC	PERK9	chr1A	1209124	C	T	T/T	C/C	MODIFIER	3_prime_UTR_variant
TraesCS1A01G002600LC	PERK9	chr1A	1209158	C	T	T/T	C/C	MODIFIER	3_prime_UTR_variant
TraesCS1A01G002600LC	PERK9	chr1A	1209176	TCC	TC	TC/TC	TCC/TCC	MODIFIER	3_prime_UTR_variant
TraesCS1A01G002600LC	PERK9	chr1A	1210245	G	A	A/A	G/G	MODIFIER	downstream_gene_variant
TraesCS1A01G002600LC	PERK9	chr1A	1210287	G	T	T/T	G/G	MODIFIER	downstream_gene_variant
TraesCS1A01G002600LC	PERK9	chr1A	1210487	G	T	T/T	G/G	MODIFIER	downstream_gene_variant
TraesCS1A01G002600LC	PERK9	chr1A	1210610	T	C	C/C	T/T	MODIFIER	downstream_gene_variant
TraesCS1A01G002600LC	PERK9	chr1A	1210628	C	T	T/T	C/C	MODIFIER	downstream_gene_variant
TraesCS1A01G002600LC	PERK9	chr1A	1210821	C	A	A/A	C/C	MODIFIER	downstream_gene_variant
TraesCS1A01G002600LC	PERK9	chr1A	1210830	A	G	G/G	A/A	MODIFIER	downstream_gene_variant
TraesCS1A01G002600LC	PERK9	chr1A	1210923	C	T	T/T	C/C	MODIFIER	downstream_gene_variant
TraesCS1A01G002600LC	PERK9	chr1A	1210971	C	T	T/T	C/C	MODIFIER	downstream_gene_variant
TraesCS1A01G002600LC	PERK9	chr1A	1211006	A	C	C/C	A/A	MODIFIER	downstream_gene_variant
TraesCS1A01G002600LC	PERK9	chr1A	1211314	G	T	T/T	G/G	MODIFIER	downstream_gene_variant
TraesCS1A01G002600LC	PERK9	chr1A	1211703	T	C	C/C	T/T	MODIFIER	downstream_gene_variant
TraesCS1A01G002600LC	PERK9	chr1A	1211712	A	G	G/G	A/A	MODIFIER	downstream_gene_variant
TraesCS1A01G002600LC	PERK9	chr1A	1211739	A	G	G/G	A/A	MODIFIER	downstream_gene_variant
TraesCS1A01G002600LC	PERK9	chr1A	1211885	C	T	T/T	C/C	MODIFIER	downstream_gene_variant
TraesCS1A01G002600LC	PERK9	chr1A	1211978	T	G	G/G	T/T	MODIFIER	downstream_gene_variant
TraesCS1A01G002600LC	PERK9	chr1A	1212673	CGGAGGTG	CGGAGGTGGAGGTGGAGGTG	./.	CGGAGGTG/CGGAGGTG	MODIFIER	downstream_gene_variant
TraesCS1A01G002600LC	PERK9	chr1A	1212679	TG	TGGAGGTGGAGGTGCCG	TGGAGGTGGAGGTGCCG/TGGAGGTGGAGGTGCCG	TG/TG	MODIFIER	downstream_gene_variant
TraesCS1A01G002600LC	PERK9	chr1A	1207710	C	T	T/T	C/C	MODIFIER	intron_variant
TraesCS1A01G002600LC	PERK9	chr1A	1207726	C	T	T/T	C/C	MODIFIER	intron_variant
TraesCS1A01G002600LC	PERK9	chr1A	1207850	A	G	G/G	A/A	MODIFIER	intron_variant
TraesCS1A01G002600LC	PERK9	chr1A	1207866	C	T	T/T	C/C	MODIFIER	intron_variant
TraesCS1A01G002600LC	PERK9	chr1A	1208114	C	T	T/T	C/C	MODIFIER	intron_variant
TraesCS1A01G002600LC	PERK9	chr1A	1208395	G	T	T/T	G/G	MODIFIER	intron_variant
TraesCS1A01G002600LC	PERK9	chr1A	1208408	A	C	C/C	A/A	MODIFIER	intron_variant
TraesCS1A01G002600LC	PERK9	chr1A	1208206	C	T	T/T	C/C	LOW	synonymous_variant
TraesCS1A01G002600LC	PERK9	chr1A	1208254	G	A	A/A	G/G	LOW	synonymous_variant
TraesCS1A01G002600LC	PERK9	chr1A	1208761	C	T	T/T	C/C	LOW	synonymous_variant
TraesCS1A01G002600LC	PERK9	chr1A	1208821	C	T	T/T	C/C	LOW	synonymous_variant
TraesCS1A01G002600LC	PERK9	chr1A	1208827	C	T	T/T	C/C	LOW	synonymous_variant
TraesCS1A01G002600LC	PERK9	chr1A	1206202	C	G	G/G	C/C	MODIFIER	upstream_gene_variant
TraesCS1A01G001900	PEX14	chr1A	1159504	CGGGG	CGGG	./.	CGGGG/CGGGG	MODIFIER	3_prime_UTR_variant
TraesCS1A01G001900	PEX14	chr1A	1159504	CGGGG	CGGG	./.	CGGGG/CGGGG	MODIFIER	3_prime_UTR_variant
TraesCS1A01G001900	PEX14	chr1A	1159504	CGGGG	CGGG	./.	CGGGG/CGGGG	MODIFIER	3_prime_UTR_variant
TraesCS1A01G001900	PEX14	chr1A	1159504	CGGGG	CGGG	./.	CGGGG/CGGGG	MODIFIER	3_prime_UTR_variant
TraesCS1A01G001900	PEX14	chr1A	1159504	CGGGG	CGGG	./.	CGGGG/CGGGG	MODIFIER	3_prime_UTR_variant
TraesCS1A01G001900	PEX14	chr1A	1159504	CGGGG	CGGG	./.	CGGGG/CGGGG	MODIFIER	3_prime_UTR_variant
TraesCS1A01G001900	PEX14	chr1A	1159504	CGGGG	CGGG	./.	CGGGG/CGGGG	MODIFIER	3_prime_UTR_variant
TraesCS1A01G001900	PEX14	chr1A	1159504	CGGGG	CGGG	./.	CGGGG/CGGGG	MODIFIER	3_prime_UTR_variant
TraesCS1A01G001900	PEX14	chr1A	1159504	CGGGG	CGGG	./.	CGGGG/CGGGG	MODIFIER	3_prime_UTR_variant
TraesCS1A01G001900	PEX14	chr1A	1159504	CGGGG	CGGG	./.	CGGGG/CGGGG	MODIFIER	3_prime_UTR_variant
TraesCS1A01G001900	PEX14	chr1A	1162622	T	C	C/C	T/T	MODIFIER	5_prime_UTR_variant
TraesCS1A01G001900	PEX14	chr1A	1162622	T	C	C/C	T/T	MODIFIER	5_prime_UTR_variant
TraesCS1A01G001900	PEX14	chr1A	1162622	T	C	C/C	T/T	MODIFIER	5_prime_UTR_variant
TraesCS1A01G001900	PEX14	chr1A	1162622	T	C	C/C	T/T	MODIFIER	5_prime_UTR_variant
TraesCS1A01G001900	PEX14	chr1A	1162622	T	C	C/C	T/T	MODIFIER	5_prime_UTR_variant
TraesCS1A01G001900	PEX14	chr1A	1162622	T	C	C/C	T/T	MODIFIER	5_prime_UTR_variant
TraesCS1A01G001900	PEX14	chr1A	1162622	T	C	C/C	T/T	MODIFIER	5_prime_UTR_variant
TraesCS1A01G001900	PEX14	chr1A	1162622	T	C	C/C	T/T	MODIFIER	5_prime_UTR_variant
TraesCS1A01G001900	PEX14	chr1A	1162622	T	C	C/C	T/T	MODIFIER	5_prime_UTR_variant
TraesCS1A01G001900	PEX14	chr1A	1162622	T	C	C/C	T/T	MODIFIER	5_prime_UTR_variant
TraesCS1A01G001900	PEX14	chr1A	1159790	C	T	T/T	C/C	MODERATE	missense_variant
TraesCS1A01G001900	PEX14	chr1A	1159790	C	T	T/T	C/C	MODERATE	missense_variant
TraesCS1A01G001900	PEX14	chr1A	1159790	C	T	T/T	C/C	MODERATE	missense_variant
TraesCS1A01G001900	PEX14	chr1A	1159790	C	T	T/T	C/C	MODERATE	missense_variant
TraesCS1A01G001900	PEX14	chr1A	1159790	C	T	T/T	C/C	MODERATE	missense_variant
TraesCS1A01G001900	PEX14	chr1A	1159790	C	T	T/T	C/C	MODERATE	missense_variant
TraesCS1A01G001900	PEX14	chr1A	1159790	C	T	T/T	C/C	MODERATE	missense_variant
TraesCS1A01G001900	PEX14	chr1A	1159790	C	T	T/T	C/C	MODERATE	missense_variant
TraesCS1A01G001900	PEX14	chr1A	1159790	C	T	T/T	C/C	MODERATE	missense_variant
TraesCS1A01G001900	PEX14	chr1A	1159790	C	T	T/T	C/C	MODERATE	missense_variant
TraesCS1A01G001900	PEX14	chr1A	1159965	C	A	A/A	C/C	MODERATE	missense_variant
TraesCS1A01G001900	PEX14	chr1A	1159965	C	A	A/A	C/C	MODERATE	missense_variant
TraesCS1A01G001900	PEX14	chr1A	1159965	C	A	A/A	C/C	MODERATE	missense_variant
TraesCS1A01G001900	PEX14	chr1A	1159965	C	A	A/A	C/C	MODERATE	missense_variant
TraesCS1A01G001900	PEX14	chr1A	1159965	C	A	A/A	C/C	MODERATE	missense_variant
TraesCS1A01G001900	PEX14	chr1A	1159965	C	A	A/A	C/C	MODERATE	missense_variant
TraesCS1A01G001900	PEX14	chr1A	1159965	C	A	A/A	C/C	MODERATE	missense_variant&splice_region_variant
TraesCS1A01G001900	PEX14	chr1A	1159965	C	A	A/A	C/C	MODERATE	missense_variant&splice_region_variant
TraesCS1A01G001900	PEX14	chr1A	1159965	C	A	A/A	C/C	HIGH	splice_acceptor_variant&intron_variant
TraesCS1A01G001900	PEX14	chr1A	1159965	C	A	A/A	C/C	HIGH	splice_acceptor_variant&intron_variant
TraesCS1A01G001900	PEX14	chr1A	1159536	C	T	T/T	C/C	LOW	synonymous_variant
TraesCS1A01G001900	PEX14	chr1A	1159536	C	T	T/T	C/C	LOW	synonymous_variant
TraesCS1A01G001900	PEX14	chr1A	1159536	C	T	T/T	C/C	LOW	synonymous_variant
TraesCS1A01G001900	PEX14	chr1A	1159536	C	T	T/T	C/C	LOW	synonymous_variant
TraesCS1A01G001900	PEX14	chr1A	1159536	C	T	T/T	C/C	LOW	synonymous_variant
TraesCS1A01G001900	PEX14	chr1A	1159536	C	T	T/T	C/C	LOW	synonymous_variant
TraesCS1A01G001900	PEX14	chr1A	1159536	C	T	T/T	C/C	LOW	synonymous_variant
TraesCS1A01G001900	PEX14	chr1A	1159536	C	T	T/T	C/C	LOW	synonymous_variant
TraesCS1A01G001900	PEX14	chr1A	1159536	C	T	T/T	C/C	LOW	synonymous_variant
TraesCS1A01G001900	PEX14	chr1A	1159536	C	T	T/T	C/C	LOW	synonymous_variant
TraesCS1A01G001900	PEX14	chr1A	1165015	G	A	A/A	G/G	MODIFIER	upstream_gene_variant
TraesCS1A01G001900	PEX14	chr1A	1165015	G	A	A/A	G/G	MODIFIER	upstream_gene_variant
TraesCS1A01G001900	PEX14	chr1A	1165015	G	A	A/A	G/G	MODIFIER	upstream_gene_variant
TraesCS1A01G001900	PEX14	chr1A	1165015	G	A	A/A	G/G	MODIFIER	upstream_gene_variant
TraesCS1A01G001900	PEX14	chr1A	1165015	G	A	A/A	G/G	MODIFIER	upstream_gene_variant
TraesCS1A01G001900	PEX14	chr1A	1165015	G	A	A/A	G/G	MODIFIER	upstream_gene_variant
TraesCS1A01G001900	PEX14	chr1A	1165015	G	A	A/A	G/G	MODIFIER	upstream_gene_variant
TraesCS1A01G001900	PEX14	chr1A	1165015	G	A	A/A	G/G	MODIFIER	upstream_gene_variant
TraesCS1A01G001900	PEX14	chr1A	1165015	G	A	A/A	G/G	MODIFIER	upstream_gene_variant
TraesCS1A01G001900	PEX14	chr1A	1165015	G	A	A/A	G/G	MODIFIER	upstream_gene_variant
TraesCS1A01G029100	RPP13	chr1A	13670136	C	T	C/C	T/T	MODIFIER	downstream_gene_variant
TraesCS1A01G029100	RPP13	chr1A	13670136	C	T	C/C	T/T	MODIFIER	downstream_gene_variant
TraesCS1A01G029100	RPP13	chr1A	13670334	G	C	G/G	C/C	MODIFIER	downstream_gene_variant
TraesCS1A01G029100	RPP13	chr1A	13670334	G	C	G/G	C/C	MODIFIER	downstream_gene_variant
TraesCS1A01G029100	RPP13	chr1A	13670408	C	T	C/C	T/T	MODIFIER	downstream_gene_variant
TraesCS1A01G029100	RPP13	chr1A	13670408	C	T	C/C	T/T	MODIFIER	downstream_gene_variant
TraesCS1A01G029100	RPP13	chr1A	13668063	T	C	T/T	./.	MODIFIER	intergenic_region
TraesCS1A01G029100	RPP13	chr1A	13668063	T	C	T/T	./.	MODIFIER	downstream_gene_variant
TraesCS1A01G029100	RPP13	chr1A	13668063	T	C	T/T	./.	MODIFIER	downstream_gene_variant
TraesCS1A01G280200	UPF1	chr1A	477654706	A	G	G/G	A/A	MODIFIER	downstream_gene_variant
TraesCS1A01G280200	UPF1	chr1A	477666311	CTTTTTTTT	CTTTTTTTTT	CTTTTTTTTT/CTTTTTTTTT	CTTTTTTTT/CTTTTTTTT	MODIFIER	intron_variant
TraesCS1A01G280200	UPF1	chr1A	477666424	T	G	G/G	T/T	MODIFIER	intron_variant
TraesCS1A01G020900	WTI	chr1A	10133167	T	C	T/T	C/C	MODIFIER	downstream_gene_variant
TraesCS1A01G020900	WTI	chr1A	10133167	T	C	T/T	C/C	MODIFIER	intergenic_region
TraesCS1A01G020900	WTI	chr1A	10132856	G	A	A/A	G/G	LOW	synonymous_variant
TraesCS1A01G020900	WTI	chr1A	10132973	C	T	T/T	C/C	LOW	synonymous_variant
TraesCS1A01G020900	WTI	chr1A	10133009	C	T	C/T	C/C	LOW	synonymous_variant
TraesCS1B01G604700LC	RGA2	chr1B	582689232	T	TCAA	T/T	./.	MODERATE	conservative_inframe_insertion
TraesCS1B01G604700LC	RGA2	chr1B	582687917	C	CTATGA	C/C	CTATGA/CTATGA	MODIFIER	intron_variant
TraesCS1B01G604700LC	RGA2	chr1B	582687991	TC	TCC	TC/TC	TCC/TCC	MODIFIER	intron_variant
TraesCS1B01G604700LC	RGA2	chr1B	582687839	T	C	T/T	C/C	MODERATE	missense_variant
TraesCS1B01G604700LC	RGA2	chr1B	582689199	T	A	T/T	A/A	MODERATE	missense_variant
TraesCS1B01G604700LC	RGA2	chr1B	582689205	G	C	G/G	C/C	MODERATE	missense_variant
TraesCS1B01G604700LC	RGA2	chr1B	582689215	A	G	A/A	./.	MODERATE	missense_variant
TraesCS1B01G604700LC	RGA2	chr1B	582689281	A	G	A/A	G/G	MODERATE	missense_variant
TraesCS1B01G604700LC	RGA2	chr1B	582689299	C	T	C/C	T/T	MODERATE	missense_variant
TraesCS1B01G604700LC	RGA2	chr1B	582689314	G	C	G/G	C/C	MODERATE	missense_variant
TraesCS1B01G604700LC	RGA2	chr1B	582690976	A	G	A/A	G/G	MODERATE	missense_variant
TraesCS1B01G604700LC	RGA2	chr1B	582691023	G	A	G/G	A/A	MODERATE	missense_variant
TraesCS1B01G604700LC	RGA2	chr1B	582691103	G	C	G/G	C/C	MODERATE	missense_variant
TraesCS1B01G604700LC	RGA2	chr1B	582691111	G	C	G/G	C/C	MODERATE	missense_variant
TraesCS1B01G604700LC	RGA2	chr1B	582691127	A	G	A/A	./.	MODERATE	missense_variant
TraesCS1B01G604700LC	RGA2	chr1B	582691136	G	A	G/G	./.	MODERATE	missense_variant
TraesCS1B01G604700LC	RGA2	chr1B	582688737	G	A	G/G	A/A	LOW	synonymous_variant
TraesCS1B01G604700LC	RGA2	chr1B	582689412	T	C	T/T	C/C	LOW	synonymous_variant
TraesCS2A01G527100	ENDO1	chr2A	746932507	A	G	A/A	G/G	MODIFIER	3_prime_UTR_variant
TraesCS2A01G527100	ENDO1	chr2A	746932564	C	G	G/G	C/C	MODIFIER	3_prime_UTR_variant
TraesCS2A01G527100	ENDO1	chr2A	746936723	A	G	G/G	A/A	MODIFIER	upstream_gene_variant
TraesCS2A01G527100	ENDO1	chr2A	746938093	T	C	C/C	T/T	MODIFIER	upstream_gene_variant
TraesCS2A01G527100	ENDO1	chr2A	746938492	C	A	A/A	C/C	MODIFIER	upstream_gene_variant
TraesCS2B01G374100	FRS11	chr2B	534233479	A	T	A/A	T/T	MODIFIER	3_prime_UTR_variant
TraesCS2B01G374100	FRS11	chr2B	534233676	A	C	A/A	C/C	MODIFIER	intron_variant
TraesCS2B01G554300	GRP23	chr2B	749418252	T	C	C/C	T/T	MODIFIER	downstream_gene_variant
TraesCS2B01G554300	GRP23	chr2B	749418281	A	G	G/G	A/A	MODIFIER	downstream_gene_variant
TraesCS2B01G554300	GRP23	chr2B	749418365	T	G	G/G	T/T	MODIFIER	downstream_gene_variant
TraesCS2B01G554300	GRP23	chr2B	749418602	G	C	C/C	G/G	MODERATE	missense_variant
TraesCS2B01G554300	GRP23	chr2B	749418833	T	G	./.	G/G	MODERATE	missense_variant
TraesCS2B01G554300	GRP23	chr2B	749419018	T	C	C/C	T/T	MODERATE	missense_variant
TraesCS2B01G554300	GRP23	chr2B	749419357	G	A	A/A	G/G	MODERATE	missense_variant
TraesCS2B01G554300	GRP23	chr2B	749419685	A	G	./.	G/G	MODERATE	missense_variant
TraesCS2B01G554300	GRP23	chr2B	749420634	C	G	G/G	C/C	MODERATE	missense_variant
TraesCS2B01G554300	GRP23	chr2B	749418681	G	A	./.	G/G	LOW	synonymous_variant
TraesCS2B01G554300	GRP23	chr2B	749418798	A	G	G/G	A/A	LOW	synonymous_variant
TraesCS2B01G554300	GRP23	chr2B	749419146	C	T	T/T	C/C	LOW	synonymous_variant
TraesCS2B01G554300	GRP23	chr2B	749419164	T	C	C/C	T/T	LOW	synonymous_variant
TraesCS2B01G554300	GRP23	chr2B	749419368	A	G	G/G	A/A	LOW	synonymous_variant
TraesCS2B01G554300	GRP23	chr2B	749419647	G	C,T	./.	C/C	LOW	synonymous_variant
TraesCS2B01G554300	GRP23	chr2B	749419647	G	C,T	./.	C/C	LOW	synonymous_variant
TraesCS2B01G554300	GRP23	chr2B	749420280	T	C	C/C	T/T	LOW	synonymous_variant
TraesCS2B01G554300	GRP23	chr2B	749420349	G	C,A	C/C	G/G	LOW	synonymous_variant
TraesCS2B01G554300	GRP23	chr2B	749420349	G	C,A	C/C	G/G	LOW	synonymous_variant
TraesCS2B01G374700	MED37E	chr2B	534842876	A	C	A/A	C/C	MODIFIER	3_prime_UTR_variant
TraesCS2B01G374700	MED37E	chr2B	534839872	G	A	G/G	A/A	MODIFIER	intron_variant
TraesCS2B01G374700	MED37E	chr2B	534839880	C	T	C/C	T/T	MODIFIER	intron_variant
TraesCS2B01G374700	MED37E	chr2B	534840104	T	C	T/T	C/C	MODIFIER	intron_variant
TraesCS2B01G374700	MED37E	chr2B	534840151	C	G	G/G	C/C	MODIFIER	intron_variant
TraesCS2B01G374700	MED37E	chr2B	534842647	G	T	G/G	T/T	MODERATE	missense_variant
TraesCS2B01G374700	MED37E	chr2B	534841620	C	T	C/C	./.	LOW	synonymous_variant
TraesCS2B01G374700	MED37E	chr2B	534842697	C	T	C/C	T/T	LOW	synonymous_variant
TraesCS2B01G485800	RIN4	chr2B	683028761	T	C	T/T	C/C	MODIFIER	3_prime_UTR_variant
TraesCS2B01G485800	RIN4	chr2B	683028850	C	A	C/C	A/A	MODIFIER	3_prime_UTR_variant
TraesCS2B01G485800	RIN4	chr2B	683028860	T	C	T/T	C/C	MODIFIER	3_prime_UTR_variant
TraesCS2B01G485800	RIN4	chr2B	683028986	T	C	T/T	C/C	MODIFIER	3_prime_UTR_variant
TraesCS2B01G485800	RIN4	chr2B	683029144	A	G	A/A	G/G	MODIFIER	3_prime_UTR_variant
TraesCS2B01G485800	RIN4	chr2B	683029236	C	A	C/C	A/A	MODIFIER	3_prime_UTR_variant
TraesCS2B01G485800	RIN4	chr2B	683029264	C	A	C/C	A/A	MODIFIER	3_prime_UTR_variant
TraesCS2B01G485800	RIN4	chr2B	683029384	C	G	C/C	./.	MODIFIER	3_prime_UTR_variant
TraesCS2B01G485800	RIN4	chr2B	683029384	C	G	C/C	./.	MODIFIER	3_prime_UTR_variant
TraesCS2B01G485800	RIN4	chr2B	683030529	G	C	G/G	C/C	MODIFIER	downstream_gene_variant
TraesCS2B01G485800	RIN4	chr2B	683030529	G	C	G/G	C/C	MODIFIER	downstream_gene_variant
TraesCS2B01G485800	RIN4	chr2B	683030548	T	G	T/T	G/G	MODIFIER	downstream_gene_variant
TraesCS2B01G485800	RIN4	chr2B	683030548	T	G	T/T	G/G	MODIFIER	downstream_gene_variant
TraesCS2B01G485800	RIN4	chr2B	683030599	G	A	G/G	A/A	MODIFIER	downstream_gene_variant
TraesCS2B01G485800	RIN4	chr2B	683030599	G	A	G/G	A/A	MODIFIER	downstream_gene_variant
TraesCS2B01G485800	RIN4	chr2B	683030812	GGTTGTT	GGTT	GGTTGTT/GGTTGTT	GGTT/GGTT	MODIFIER	downstream_gene_variant
TraesCS2B01G485800	RIN4	chr2B	683030812	GGTTGTT	GGTT	GGTTGTT/GGTTGTT	GGTT/GGTT	MODIFIER	downstream_gene_variant
TraesCS2B01G485800	RIN4	chr2B	683030840	T	C	T/T	C/C	MODIFIER	downstream_gene_variant
TraesCS2B01G485800	RIN4	chr2B	683030840	T	C	T/T	C/C	MODIFIER	downstream_gene_variant
TraesCS2B01G485800	RIN4	chr2B	683030868	C	T	C/C	T/T	MODIFIER	downstream_gene_variant
TraesCS2B01G485800	RIN4	chr2B	683030868	C	T	C/C	T/T	MODIFIER	downstream_gene_variant
TraesCS2B01G485800	RIN4	chr2B	683026845	A	T	A/A	T/T	MODIFIER	intron_variant
TraesCS2B01G485800	RIN4	chr2B	683026845	A	T	A/A	T/T	MODIFIER	intron_variant
TraesCS2B01G485800	RIN4	chr2B	683027251	A	G	A/A	G/G	MODIFIER	intron_variant
TraesCS2B01G485800	RIN4	chr2B	683027251	A	G	A/A	G/G	MODIFIER	intron_variant
TraesCS2B01G485800	RIN4	chr2B	683027266	G	A	G/G	A/A	MODIFIER	intron_variant
TraesCS2B01G485800	RIN4	chr2B	683027266	G	A	G/G	A/A	MODIFIER	intron_variant
TraesCS2B01G485800	RIN4	chr2B	683027271	CAAA	CAAAA	CAAA/CAAA	CAAAA/CAAAA	MODIFIER	intron_variant
TraesCS2B01G485800	RIN4	chr2B	683027271	CAAA	CAAAA	CAAA/CAAA	CAAAA/CAAAA	MODIFIER	intron_variant
TraesCS2B01G485800	RIN4	chr2B	683027276	T	C	T/T	C/C	MODIFIER	intron_variant
TraesCS2B01G485800	RIN4	chr2B	683027276	T	C	T/T	C/C	MODIFIER	intron_variant
TraesCS2B01G485800	RIN4	chr2B	683027323	T	G	T/T	G/G	MODIFIER	intron_variant
TraesCS2B01G485800	RIN4	chr2B	683027323	T	G	T/T	G/G	MODIFIER	intron_variant
TraesCS2B01G485800	RIN4	chr2B	683027328	A	T	A/A	T/T	MODIFIER	intron_variant
TraesCS2B01G485800	RIN4	chr2B	683027328	A	T	A/A	T/T	MODIFIER	intron_variant
TraesCS2B01G485800	RIN4	chr2B	683027446	T	C	T/T	C/C	MODIFIER	intron_variant
TraesCS2B01G485800	RIN4	chr2B	683027446	T	C	T/T	C/C	MODIFIER	intron_variant
TraesCS2B01G485800	RIN4	chr2B	683027462	A	C	A/A	C/C	MODIFIER	intron_variant
TraesCS2B01G485800	RIN4	chr2B	683027462	A	C	A/A	C/C	MODIFIER	intron_variant
TraesCS2B01G485800	RIN4	chr2B	683027517	C	T	C/C	T/T	MODIFIER	intron_variant
TraesCS2B01G485800	RIN4	chr2B	683027517	C	T	C/C	T/T	MODIFIER	intron_variant
TraesCS2B01G485800	RIN4	chr2B	683027533	C	T	C/C	C/T	MODIFIER	intron_variant
TraesCS2B01G485800	RIN4	chr2B	683027533	C	T	C/C	C/T	MODIFIER	intron_variant
TraesCS2B01G485800	RIN4	chr2B	683027539	T	C	T/T	T/C	MODIFIER	intron_variant
TraesCS2B01G485800	RIN4	chr2B	683027539	T	C	T/T	T/C	MODIFIER	intron_variant
TraesCS2B01G485800	RIN4	chr2B	683027562	A	G	A/A	A/G	MODIFIER	intron_variant
TraesCS2B01G485800	RIN4	chr2B	683027562	A	G	A/A	A/G	MODIFIER	intron_variant
TraesCS2B01G485800	RIN4	chr2B	683027583	T	A	T/T	A/A	MODIFIER	intron_variant
TraesCS2B01G485800	RIN4	chr2B	683027583	T	A	T/T	A/A	MODIFIER	intron_variant
TraesCS2B01G485800	RIN4	chr2B	683027702	AT	AATGCAATT	AT/AT	AATGCAATT/AATGCAATT	MODIFIER	intron_variant
TraesCS2B01G485800	RIN4	chr2B	683027702	AT	AATGCAATT	AT/AT	AATGCAATT/AATGCAATT	MODIFIER	intron_variant
TraesCS2B01G485800	RIN4	chr2B	683027745	A	G	A/A	G/G	MODIFIER	intron_variant
TraesCS2B01G485800	RIN4	chr2B	683027745	A	G	A/A	G/G	MODIFIER	intron_variant
TraesCS2B01G485800	RIN4	chr2B	683027770	AACTT	AACTTACTT	AACTT/AACTT	AACTTACTT/AACTTACTT	MODIFIER	intron_variant
TraesCS2B01G485800	RIN4	chr2B	683027770	AACTT	AACTTACTT	AACTT/AACTT	AACTTACTT/AACTTACTT	MODIFIER	intron_variant
TraesCS2B01G485800	RIN4	chr2B	683027797	C	A	C/C	A/A	MODIFIER	intron_variant
TraesCS2B01G485800	RIN4	chr2B	683027797	C	A	C/C	A/A	MODIFIER	intron_variant
TraesCS2B01G485800	RIN4	chr2B	683028014	C	G	C/C	G/G	MODIFIER	intron_variant
TraesCS2B01G485800	RIN4	chr2B	683028014	C	G	C/C	G/G	MODIFIER	intron_variant
TraesCS2B01G485800	RIN4	chr2B	683028143	A	C	A/A	C/C	MODIFIER	intron_variant
TraesCS2B01G485800	RIN4	chr2B	683028143	A	C	A/A	C/C	MODIFIER	intron_variant
TraesCS2B01G485800	RIN4	chr2B	683028159	T	C	T/T	C/C	MODIFIER	intron_variant
TraesCS2B01G485800	RIN4	chr2B	683028159	T	C	T/T	C/C	MODIFIER	intron_variant
TraesCS2B01G485800	RIN4	chr2B	683028226	CATATAAA	C	CATATAAA/CATATAAA	C/C	MODIFIER	intron_variant
TraesCS2B01G485800	RIN4	chr2B	683028226	CATATAAA	C	CATATAAA/CATATAAA	C/C	MODIFIER	intron_variant
TraesCS2B01G485800	RIN4	chr2B	683028271	C	T	C/C	T/T	MODIFIER	intron_variant
TraesCS2B01G485800	RIN4	chr2B	683028271	C	T	C/C	T/T	MODIFIER	intron_variant
TraesCS2B01G485800	RIN4	chr2B	683028284	T	C	T/T	./.	MODIFIER	intron_variant
TraesCS2B01G485800	RIN4	chr2B	683028284	T	C	T/T	./.	MODIFIER	intron_variant
TraesCS2B01G485800	RIN4	chr2B	683028392	C	A	C/C	./.	MODIFIER	intron_variant
TraesCS2B01G485800	RIN4	chr2B	683028392	C	A	C/C	./.	MODIFIER	intron_variant
TraesCS2B01G485800	RIN4	chr2B	683028403	CTT	CTTT	CTT/CTT	./.	MODIFIER	intron_variant
TraesCS2B01G485800	RIN4	chr2B	683028403	CTT	CTTT	CTT/CTT	./.	MODIFIER	intron_variant
TraesCS2B01G485800	RIN4	chr2B	683028451	C	T	C/C	./.	MODIFIER	intron_variant
TraesCS2B01G485800	RIN4	chr2B	683028451	C	T	C/C	./.	MODIFIER	intron_variant
TraesCS2B01G485800	RIN4	chr2B	683028525	G	T	G/G	T/T	MODIFIER	intron_variant
TraesCS2B01G485800	RIN4	chr2B	683028525	G	T	G/G	T/T	MODIFIER	intron_variant
TraesCS2B01G485800	RIN4	chr2B	683028542	G	A	G/G	A/A	MODIFIER	intron_variant
TraesCS2B01G485800	RIN4	chr2B	683028542	G	A	G/G	A/A	MODIFIER	intron_variant
TraesCS2B01G485800	RIN4	chr2B	683028850	C	A	C/C	A/A	MODERATE	missense_variant
TraesCS2B01G485800	RIN4	chr2B	683029144	A	G	A/A	G/G	MODERATE	missense_variant
TraesCS2B01G485800	RIN4	chr2B	683029236	C	A	C/C	A/A	MODERATE	missense_variant
TraesCS2B01G485800	RIN4	chr2B	683029264	C	A	C/C	A/A	MODERATE	missense_variant
TraesCS2B01G485800	RIN4	chr2B	683028761	T	C	T/T	C/C	LOW	synonymous_variant
TraesCS2B01G485800	RIN4	chr2B	683028860	T	C	T/T	C/C	LOW	synonymous_variant
TraesCS2B01G485800	RIN4	chr2B	683028986	T	C	T/T	C/C	LOW	synonymous_variant
TraesCS2B01G314900	SDH5	chr2B	450181335	G	A	G/G	A/A	MODERATE	missense_variant
TraesCS2B01G213700LC	SRK2E	chr2B	126948528	G	C	G/C	G/G	MODIFIER	upstream_gene_variant	intergenic_region
TraesCS2B01G556600	TGA7	chr2B	751318423	G	A	./.	G/G	MODIFIER	3_prime_UTR_variant
TraesCS2B01G556600	TGA7	chr2B	751318430	C	G	./.	C/C	MODIFIER	3_prime_UTR_variant
TraesCS2B01G556600	TGA7	chr2B	751323161	G	A	./.	A/A	MODERATE	missense_variant
TraesCS3A01G453500	RGA2	chr3A	691714110	C	T	C/C	T/T	MODIFIER	intergenic_region
TraesCS3A01G453500	RGA2	chr3A	691714323	TTCA	T	TTCA/TTCA	T/T	MODIFIER	intergenic_region
TraesCS3A01G453500	RGA2	chr3A	691714870	T	G	T/T	G/G	MODIFIER	intergenic_region
TraesCS3A01G453500	RGA2	chr3A	691715189	C	T	C/C	T/T	MODIFIER	intergenic_region
TraesCS3A01G453500	RGA2	chr3A	691715253	A	G	A/A	G/G	MODIFIER	intergenic_region
TraesCS3A01G453500	RGA2	chr3A	691711895	C	T	C/C	T/T	MODERATE	missense_variant
TraesCS3A01G453500	RGA2	chr3A	691713161	T	C	./.	C/C	MODERATE	missense_variant
TraesCS3A01G453500	RGA2	chr3A	691713235	C	A	C/C	A/A	MODERATE	missense_variant
TraesCS3A01G453500	RGA2	chr3A	691711998	G	A	G/G	A/A	LOW	synonymous_variant
TraesCS3A01G453500	RGA2	chr3A	691712637	A	G	A/A	G/G	LOW	synonymous_variant
TraesCS3A01G453500	RGA2	chr3A	691714110	C	T	C/C	T/T	MODIFIER	upstream_gene_variant
TraesCS3A01G453500	RGA2	chr3A	691714323	TTCA	T	TTCA/TTCA	T/T	MODIFIER	upstream_gene_variant
TraesCS3A01G453500	RGA2	chr3A	691714870	T	G	T/T	G/G	MODIFIER	upstream_gene_variant
TraesCS3A01G453500	RGA2	chr3A	691715189	C	T	C/C	T/T	MODIFIER	upstream_gene_variant
TraesCS3A01G453500	RGA2	chr3A	691715253	A	G	A/A	G/G	MODIFIER	upstream_gene_variant
TraesCS3A01G519800	RGA4	chr3A	737210784	A	G	G/G	A/A	MODERATE	missense_variant
TraesCS3A01G519800	RGA4	chr3A	737210800	C	T	T/T	C/C	MODERATE	missense_variant
TraesCS3A01G519800	RGA4	chr3A	737210889	G	A	A/A	G/G	MODERATE	missense_variant
TraesCS3A01G519800	RGA4	chr3A	737210737	C	A	A/A	C/C	HIGH	stop_gained
TraesCS3A01G519800	RGA4	chr3A	737210753	G	A	A/A	G/G	LOW	synonymous_variant
TraesCS3A01G519800	RGA4	chr3A	737210825	G	A	A/A	G/G	LOW	synonymous_variant
TraesCS3A01G519800	RGA4	chr3A	737210918	T	C	C/C	T/T	LOW	synonymous_variant
TraesCS3A01G519800	RGA4	chr3A	737210650	T	A	A/A	T/T	MODERATE	missense_variant
TraesCS3A01G519800	RGA4	chr3A	737210663	C	T	T/T	C/C	LOW	synonymous_variant
TraesCS3B01G195900LC	AGO4	chr3B	133773477	T	C	C/C	T/T	MODIFIER	downstream_gene_variant
TraesCS3B01G195900LC	AGO4	chr3B	133773578	G	A	G/G	A/A	MODIFIER	downstream_gene_variant
TraesCS4A01G482600LC	CRK10	chr4A	611264146	T	C	T/T	C/C	MODIFIER	downstream_gene_variant
TraesCS4A01G116400	PR1	chr4A	141125265	G	A	G/G	A/A	MODIFIER	3_prime_UTR_variant
TraesCS4A01G116400	PR1	chr4A	141124881	C	T	C/C	T/T	MODIFIER	intron_variant
TraesCS4A01G116400	PR1	chr4A	141125053	C	T	C/C	T/T	MODERATE	missense_variant
TraesCS4A01G116400	PR1	chr4A	141124691	T	C	T/T	C/C	LOW	synonymous_variant
TraesCS4A01G116400	PR1	chr4A	141124691	T	C	T/T	C/C	LOW	synonymous_variant
TraesCS4B01G387800	THO1	chr4B	665397003	C	T	./.	C/C	MODIFIER	3_prime_UTR_variant
TraesCS4B01G387800	THO1	chr4B	665397003	C	T	./.	C/C	MODIFIER	downstream_gene_variant
TraesCS4B01G387800	THO1	chr4B	665397039	G	C	./.	G/G	MODIFIER	downstream_gene_variant
TraesCS4B01G387800	THO1	chr4B	665397045	A	G	./.	A/A	MODIFIER	downstream_gene_variant
TraesCS4B01G387800	THO1	chr4B	665397063	G	A	./.	G/G	MODIFIER	downstream_gene_variant
TraesCS4B01G387800	THO1	chr4B	665397039	G	C	./.	G/G	LOW	synonymous_variant
TraesCS4B01G387800	THO1	chr4B	665397045	A	G	./.	A/A	LOW	synonymous_variant
TraesCS4B01G387800	THO1	chr4B	665397063	G	A	./.	G/G	LOW	synonymous_variant
TraesCS4B01G387800	THO1	chr4B	665402193	T	C	C/C	T/T	LOW	synonymous_variant
TraesCS4B01G387800	THO1	chr4B	665402193	T	C	C/C	T/T	LOW	synonymous_variant
TraesCS5A01G296600	At3g14460	chr5A	504852653	T	TA	TA/TA	T/T	MODIFIER	downstream_gene_variant
TraesCS5A01G296600	At3g14460	chr5A	504853563	C	T	T/T	C/C	MODERATE	missense_variant
TraesCS5A01G296600	At3g14460	chr5A	504853563	C	T	T/T	C/C	MODERATE	missense_variant
TraesCS5A01G296600	At3g14460	chr5A	504853563	C	T	T/T	C/C	MODERATE	missense_variant
TraesCS5A01G296600	At3g14460	chr5A	504853574	T	C	C/C	T/T	MODERATE	missense_variant
TraesCS5A01G296600	At3g14460	chr5A	504853574	T	C	C/C	T/T	MODERATE	missense_variant
TraesCS5A01G296600	At3g14460	chr5A	504853574	T	C	C/C	T/T	MODERATE	missense_variant
TraesCS5A01G296600	At3g14460	chr5A	504853990	C	G	G/G	C/C	MODERATE	missense_variant
TraesCS5A01G296600	At3g14460	chr5A	504853990	C	G	G/G	C/C	MODERATE	missense_variant
TraesCS5A01G296600	At3g14460	chr5A	504853990	C	G	G/G	C/C	MODERATE	missense_variant
TraesCS5A01G296600	At3g14460	chr5A	504854011	C	T	C/C	T/T	LOW	synonymous_variant
TraesCS5A01G296600	At3g14460	chr5A	504854011	C	T	C/C	T/T	LOW	synonymous_variant
TraesCS5A01G296600	At3g14460	chr5A	504854011	C	T	C/C	T/T	LOW	synonymous_variant
TraesCS5A01G296600	At3g14460	chr5A	504860606	G	A	A/A	G/G	MODIFIER	upstream_gene_variant
TraesCS5A01G296600	At3g14460	chr5A	504852653	T	TA	TA/TA	T/T	MODIFIER	3_prime_UTR_variant
TraesCS5A01G296600	At3g14460	chr5A	504852653	T	TA	TA/TA	T/T	HIGH	frameshift_variant
TraesCS5A01G251000	HSP90-5	chr5A	466613854	A	C	C/C	A/A	MODIFIER	3_prime_UTR_variant
TraesCS5A01G251000	HSP90-5	chr5A	466614044	C	T	C/C	T/T	LOW	synonymous_variant
TraesCS5A01G251000	HSP90-5	chr5A	466614157	A	G	A/A	G/G	LOW	synonymous_variant
TraesCS5A01G361500	MED8	chr5A	562865575	C	T	C/C	T/T	MODIFIER	3_prime_UTR_variant
TraesCS5A01G361500	MED8	chr5A	562865575	C	T	C/C	T/T	MODIFIER	3_prime_UTR_variant
TraesCS5A01G361500	MED8	chr5A	562865575	C	T	C/C	T/T	MODIFIER	3_prime_UTR_variant
TraesCS5A01G361500	MED8	chr5A	562865627	C	T	C/C	T/T	MODIFIER	3_prime_UTR_variant
TraesCS5A01G361500	MED8	chr5A	562865627	C	T	C/C	T/T	MODIFIER	3_prime_UTR_variant
TraesCS5A01G361500	MED8	chr5A	562865627	C	T	C/C	T/T	MODIFIER	3_prime_UTR_variant
TraesCS5A01G361500	MED8	chr5A	562865669	T	C	T/T	C/C	MODIFIER	3_prime_UTR_variant
TraesCS5A01G361500	MED8	chr5A	562865669	T	C	T/T	C/C	MODIFIER	3_prime_UTR_variant
TraesCS5A01G361500	MED8	chr5A	562865669	T	C	T/T	C/C	MODIFIER	3_prime_UTR_variant
TraesCS5A01G361500	MED8	chr5A	562865690	T	C	T/T	C/C	MODIFIER	3_prime_UTR_variant
TraesCS5A01G361500	MED8	chr5A	562865690	T	C	T/T	C/C	MODIFIER	3_prime_UTR_variant
TraesCS5A01G361500	MED8	chr5A	562865690	T	C	T/T	C/C	MODIFIER	3_prime_UTR_variant
TraesCS5A01G361500	MED8	chr5A	562865874	T	C	T/T	./.	MODIFIER	3_prime_UTR_variant
TraesCS5A01G361500	MED8	chr5A	562865874	T	C	T/T	./.	MODIFIER	3_prime_UTR_variant
TraesCS5A01G361500	MED8	chr5A	562865874	T	C	T/T	./.	MODIFIER	3_prime_UTR_variant
TraesCS5A01G361500	MED8	chr5A	562865883	A	C	C/C	./.	MODIFIER	3_prime_UTR_variant
TraesCS5A01G361500	MED8	chr5A	562865883	A	C	C/C	./.	MODIFIER	3_prime_UTR_variant
TraesCS5A01G361500	MED8	chr5A	562865305	GCA	GCATCAACA,GCAACA	GCA/GCA	GCA/GCATCAACA	MODERATE	disruptive_inframe_insertion
TraesCS5A01G361500	MED8	chr5A	562865305	GCA	GCATCAACA,GCAACA	GCA/GCA	GCA/GCATCAACA	MODERATE	disruptive_inframe_insertion
TraesCS5A01G361500	MED8	chr5A	562865305	GCA	GCATCAACA,GCAACA	GCA/GCA	GCA/GCATCAACA	MODERATE	disruptive_inframe_insertion
TraesCS5A01G361500	MED8	chr5A	562865305	GCA	GCATCAACA,GCAACA	GCA/GCA	GCA/GCATCAACA	MODERATE	disruptive_inframe_insertion
TraesCS5A01G361500	MED8	chr5A	562865305	GCA	GCATCAACA,GCAACA	GCA/GCA	GCA/GCATCAACA	MODERATE	disruptive_inframe_insertion
TraesCS5A01G361500	MED8	chr5A	562865305	GCA	GCATCAACA,GCAACA	GCA/GCA	GCA/GCATCAACA	MODERATE	disruptive_inframe_insertion
TraesCS5A01G361500	MED8	chr5A	562865308	GCAGCAGCAGCAACAGCAGCAGCA	GCAACAACAGCAGCAGCAACAGCAGCAGCA,GCAACAGCAGCAGCAACAGCAGCAGCA	GCAGCAGCAGCAACAGCAGCAGCA/GCAGCAGCAGCAACAGCAGCAGCA	GCAACAACAGCAGCAGCAACAGCAGCAGCA/GCAACAACAGCAGCAGCAACAGCAGCAGCA	MODERATE	disruptive_inframe_insertion
TraesCS5A01G361500	MED8	chr5A	562865308	GCAGCAGCAGCAACAGCAGCAGCA	GCAACAACAGCAGCAGCAACAGCAGCAGCA,GCAACAGCAGCAGCAACAGCAGCAGCA	GCAGCAGCAGCAACAGCAGCAGCA/GCAGCAGCAGCAACAGCAGCAGCA	GCAACAACAGCAGCAGCAACAGCAGCAGCA/GCAACAACAGCAGCAGCAACAGCAGCAGCA	MODERATE	disruptive_inframe_insertion
TraesCS5A01G361500	MED8	chr5A	562865308	GCAGCAGCAGCAACAGCAGCAGCA	GCAACAACAGCAGCAGCAACAGCAGCAGCA,GCAACAGCAGCAGCAACAGCAGCAGCA	GCAGCAGCAGCAACAGCAGCAGCA/GCAGCAGCAGCAACAGCAGCAGCA	GCAACAACAGCAGCAGCAACAGCAGCAGCA/GCAACAACAGCAGCAGCAACAGCAGCAGCA	MODERATE	disruptive_inframe_insertion
TraesCS5A01G361500	MED8	chr5A	562865308	GCAGCAGCAGCAACAGCAGCAGCA	GCAACAACAGCAGCAGCAACAGCAGCAGCA,GCAACAGCAGCAGCAACAGCAGCAGCA	GCAGCAGCAGCAACAGCAGCAGCA/GCAGCAGCAGCAACAGCAGCAGCA	GCAACAACAGCAGCAGCAACAGCAGCAGCA/GCAACAACAGCAGCAGCAACAGCAGCAGCA	MODERATE	disruptive_inframe_insertion
TraesCS5A01G361500	MED8	chr5A	562865308	GCAGCAGCAGCAACAGCAGCAGCA	GCAACAACAGCAGCAGCAACAGCAGCAGCA,GCAACAGCAGCAGCAACAGCAGCAGCA	GCAGCAGCAGCAACAGCAGCAGCA/GCAGCAGCAGCAACAGCAGCAGCA	GCAACAACAGCAGCAGCAACAGCAGCAGCA/GCAACAACAGCAGCAGCAACAGCAGCAGCA	MODERATE	disruptive_inframe_insertion
TraesCS5A01G361500	MED8	chr5A	562865308	GCAGCAGCAGCAACAGCAGCAGCA	GCAACAACAGCAGCAGCAACAGCAGCAGCA,GCAACAGCAGCAGCAACAGCAGCAGCA	GCAGCAGCAGCAACAGCAGCAGCA/GCAGCAGCAGCAACAGCAGCAGCA	GCAACAACAGCAGCAGCAACAGCAGCAGCA/GCAACAACAGCAGCAGCAACAGCAGCAGCA	MODERATE	disruptive_inframe_insertion
TraesCS5A01G361500	MED8	chr5A	562865317	GCAAC	GCAGCAGCAACAAC,GCAGCAACAAC	GCAAC/GCAGCAGCAACAAC	GCAAC/GCAAC	MODERATE	disruptive_inframe_insertion
TraesCS5A01G361500	MED8	chr5A	562865317	GCAAC	GCAGCAGCAACAAC,GCAGCAACAAC	GCAAC/GCAGCAGCAACAAC	GCAAC/GCAAC	MODERATE	disruptive_inframe_insertion
TraesCS5A01G361500	MED8	chr5A	562865317	GCAAC	GCAGCAGCAACAAC,GCAGCAACAAC	GCAAC/GCAGCAGCAACAAC	GCAAC/GCAAC	MODERATE	disruptive_inframe_insertion
TraesCS5A01G361500	MED8	chr5A	562865317	GCAAC	GCAGCAGCAACAAC,GCAGCAACAAC	GCAAC/GCAGCAGCAACAAC	GCAAC/GCAAC	MODERATE	disruptive_inframe_insertion
TraesCS5A01G361500	MED8	chr5A	562865317	GCAAC	GCAGCAGCAACAAC,GCAGCAACAAC	GCAAC/GCAGCAGCAACAAC	GCAAC/GCAAC	MODERATE	disruptive_inframe_insertion
TraesCS5A01G361500	MED8	chr5A	562865317	GCAAC	GCAGCAGCAACAAC,GCAGCAACAAC	GCAAC/GCAGCAGCAACAAC	GCAAC/GCAAC	MODERATE	disruptive_inframe_insertion
TraesCS5A01G361500	MED8	chr5A	562862436	A	C	A/A	C/C	MODERATE	missense_variant
TraesCS5A01G361500	MED8	chr5A	562862436	A	C	A/A	C/C	MODERATE	missense_variant
TraesCS5A01G361500	MED8	chr5A	562862436	A	C	A/A	C/C	MODERATE	missense_variant
TraesCS5A01G361500	MED8	chr5A	562862530	C	T	C/C	T/T	LOW	synonymous_variant
TraesCS5A01G361500	MED8	chr5A	562862530	C	T	C/C	T/T	LOW	synonymous_variant
TraesCS5A01G361500	MED8	chr5A	562862530	C	T	C/C	T/T	LOW	synonymous_variant
TraesCS5B01G568400	EDR1	chr5B	711586499	TAGAAAGAA	TAGAA	./.	TAGAA/TAGAA	MODIFIER	3_prime_UTR_variant
TraesCS5B01G568400	EDR1	chr5B	711583004	C	T	C/C	T/T	MODERATE	missense_variant
TraesCS5B01G568400	EDR1	chr5B	711583511	C	G	C/C	G/G	MODERATE	missense_variant
TraesCS5B01G568400	EDR1	chr5B	711583023	T	C	T/T	C/C	LOW	synonymous_variant
TraesCS5B01G568400	EDR1	chr5B	711583467	A	G	A/A	G/G	LOW	synonymous_variant
TraesCS5B01G568400	EDR1	chr5B	711583707	C	T	C/C	T/T	LOW	synonymous_variant
TraesCS5B01G568400	EDR1	chr5B	711584208	C	T	C/C	T/T	LOW	synonymous_variant
TraesCS5B01G568400	EDR1	chr5B	711584247	T	C	T/T	C/C	LOW	synonymous_variant
TraesCS5B01G568400	EDR1	chr5B	711586148	C	T	C/C	T/T	LOW	synonymous_variant
TraesCS5B01G568400	EDR1	chr5B	711586342	G	T	G/G	T/T	LOW	synonymous_variant
TraesCS5B01G568400	EDR1	chr5B	711586444	G	C	G/G	C/C	LOW	synonymous_variant
TraesCS5B01G533600	ERD2B	chr5B	690260472	G	C	C/C	G/G	LOW	synonymous_variant
TraesCS5B01G533600	ERD2B	chr5B	690260532	A	C	C/C	A/A	LOW	synonymous_variant
TraesCS5B01G533600	ERD2B	chr5B	690261392	C	T	T/T	C/C	LOW	synonymous_variant
TraesCS5B01G533600	ERD2B	chr5B	690261422	C	T	T/T	C/C	LOW	synonymous_variant
TraesCS5B01G533600	ERD2B	chr5B	690261536	C	A	A/A	C/C	LOW	synonymous_variant
TraesCS5B01G533600	ERD2B	chr5B	690261542	C	T	T/T	C/C	LOW	synonymous_variant
TraesCS5B01G180100	GSTT3	chr5B	327786180	A	G	./.	A/A	MODIFIER	downstream_gene_variant
TraesCS5B01G180100	GSTT3	chr5B	327791689	T	C	C/C	T/T	LOW	synonymous_variant
TraesCS5B01G024700	RFL1	chr5B	23551038	G	A	./.	A/A	LOW	synonymous_variant
TraesCS5B01G549800	RIN4	chr5B	701460487	CAAAAAAAA	CAAAAAAA,CAAAAAAAAA	CAAAAAAAA/CAAAAAAAA	CAAAAAAA/CAAAAAAA	MODIFIER	3_prime_UTR_variant
TraesCS5B01G549800	RIN4	chr5B	701460487	CAAAAAAAA	CAAAAAAA,CAAAAAAAAA	CAAAAAAAA/CAAAAAAAA	CAAAAAAA/CAAAAAAA	MODIFIER	3_prime_UTR_variant
TraesCS5B01G549800	RIN4	chr5B	701460487	CAAAAAAAA	CAAAAAAA,CAAAAAAAAA	CAAAAAAAA/CAAAAAAAA	CAAAAAAA/CAAAAAAA	MODIFIER	3_prime_UTR_variant
TraesCS5B01G549800	RIN4	chr5B	701460487	CAAAAAAAA	CAAAAAAA,CAAAAAAAAA	CAAAAAAAA/CAAAAAAAA	CAAAAAAA/CAAAAAAA	MODIFIER	3_prime_UTR_variant
TraesCS5B01G549800	RIN4	chr5B	701460487	CAAAAAAAA	CAAAAAAA,CAAAAAAAAA	CAAAAAAAA/CAAAAAAAA	CAAAAAAA/CAAAAAAA	MODIFIER	3_prime_UTR_variant
TraesCS5B01G549800	RIN4	chr5B	701460487	CAAAAAAAA	CAAAAAAA,CAAAAAAAAA	CAAAAAAAA/CAAAAAAAA	CAAAAAAA/CAAAAAAA	MODIFIER	3_prime_UTR_variant
TraesCS5B01G549800	RIN4	chr5B	701460487	CAAAAAAAA	CAAAAAAA,CAAAAAAAAA	CAAAAAAAA/CAAAAAAAA	CAAAAAAA/CAAAAAAA	MODIFIER	3_prime_UTR_variant
TraesCS5B01G549800	RIN4	chr5B	701460487	CAAAAAAAA	CAAAAAAA,CAAAAAAAAA	CAAAAAAAA/CAAAAAAAA	CAAAAAAA/CAAAAAAA	MODIFIER	3_prime_UTR_variant
TraesCS5B01G549800	RIN4	chr5B	701460487	CAAAAAAAA	CAAAAAAA,CAAAAAAAAA	CAAAAAAAA/CAAAAAAAA	CAAAAAAA/CAAAAAAA	MODIFIER	3_prime_UTR_variant
TraesCS5B01G549800	RIN4	chr5B	701460487	CAAAAAAAA	CAAAAAAA,CAAAAAAAAA	CAAAAAAAA/CAAAAAAAA	CAAAAAAA/CAAAAAAA	MODIFIER	3_prime_UTR_variant
TraesCS5B01G549800	RIN4	chr5B	701460533	T	C	C/C	T/T	MODIFIER	3_prime_UTR_variant
TraesCS5B01G549800	RIN4	chr5B	701460533	T	C	C/C	T/T	MODIFIER	3_prime_UTR_variant
TraesCS5B01G549800	RIN4	chr5B	701460533	T	C	C/C	T/T	MODIFIER	3_prime_UTR_variant
TraesCS5B01G549800	RIN4	chr5B	701460533	T	C	C/C	T/T	MODIFIER	3_prime_UTR_variant
TraesCS5B01G549800	RIN4	chr5B	701460533	T	C	C/C	T/T	MODIFIER	3_prime_UTR_variant
TraesCS5B01G549800	RIN4	chr5B	701458571	A	G	G/G	./.	MODIFIER	downstream_gene_variant
TraesCS5B01G549800	RIN4	chr5B	701458571	A	G	G/G	./.	MODIFIER	downstream_gene_variant
TraesCS5B01G549800	RIN4	chr5B	701458571	A	G	G/G	./.	MODIFIER	downstream_gene_variant
TraesCS5B01G549800	RIN4	chr5B	701459960	C	T	C/C	T/T	MODIFIER	downstream_gene_variant
TraesCS5B01G549800	RIN4	chr5B	701459960	C	T	C/C	T/T	MODIFIER	downstream_gene_variant
TraesCS5B01G549800	RIN4	chr5B	701459960	C	T	C/C	T/T	MODIFIER	downstream_gene_variant
TraesCS5B01G549800	RIN4	chr5B	701459960	C	T	C/C	T/T	MODIFIER	downstream_gene_variant
TraesCS5B01G549800	RIN4	chr5B	701459960	C	T	C/C	T/T	MODIFIER	downstream_gene_variant
TraesCS5B01G549800	RIN4	chr5B	701459978	C	T	C/C	T/T	MODIFIER	downstream_gene_variant
TraesCS5B01G549800	RIN4	chr5B	701459978	C	T	C/C	T/T	MODIFIER	downstream_gene_variant
TraesCS5B01G549800	RIN4	chr5B	701459978	C	T	C/C	T/T	MODIFIER	downstream_gene_variant
TraesCS5B01G549800	RIN4	chr5B	701459978	C	T	C/C	T/T	MODIFIER	downstream_gene_variant
TraesCS5B01G549800	RIN4	chr5B	701459978	C	T	C/C	T/T	MODIFIER	downstream_gene_variant
TraesCS5B01G549800	RIN4	chr5B	701460163	C	T	T/T	./.	MODIFIER	downstream_gene_variant
TraesCS5B01G549800	RIN4	chr5B	701460163	C	T	T/T	./.	MODIFIER	downstream_gene_variant
TraesCS5B01G549800	RIN4	chr5B	701460163	C	T	T/T	./.	MODIFIER	downstream_gene_variant
TraesCS5B01G549800	RIN4	chr5B	701460163	C	T	T/T	./.	MODIFIER	downstream_gene_variant
TraesCS5B01G549800	RIN4	chr5B	701460163	C	T	T/T	./.	MODIFIER	downstream_gene_variant
TraesCS5B01G549800	RIN4	chr5B	701460927	CAA	CAAA	CAAA/CAAA	./.	MODIFIER	intron_variant
TraesCS5B01G549800	RIN4	chr5B	701460927	CAA	CAAA	CAAA/CAAA	./.	MODIFIER	intron_variant
TraesCS5B01G549800	RIN4	chr5B	701460927	CAA	CAAA	CAAA/CAAA	./.	MODIFIER	intron_variant
TraesCS5B01G549800	RIN4	chr5B	701460927	CAA	CAAA	CAAA/CAAA	./.	MODIFIER	intron_variant
TraesCS5B01G549800	RIN4	chr5B	701460927	CAA	CAAA	CAAA/CAAA	./.	MODIFIER	intron_variant
TraesCS5B01G549800	RIN4	chr5B	701461574	C	G	C/C	G/G	MODERATE	missense_variant
TraesCS5B01G549800	RIN4	chr5B	701461574	C	G	C/C	G/G	MODERATE	missense_variant
TraesCS5B01G549800	RIN4	chr5B	701461574	C	G	C/C	G/G	MODERATE	missense_variant
TraesCS5B01G549800	RIN4	chr5B	701461574	C	G	C/C	G/G	MODERATE	missense_variant
TraesCS5B01G549800	RIN4	chr5B	701461574	C	G	C/C	G/G	MODERATE	missense_variant
TraesCS5B01G549800	RIN4	chr5B	701461664	C	T	T/T	C/C	MODERATE	missense_variant
TraesCS5B01G549800	RIN4	chr5B	701461664	C	T	T/T	C/C	MODERATE	missense_variant
TraesCS5B01G549800	RIN4	chr5B	701461664	C	T	T/T	C/C	MODERATE	missense_variant
TraesCS5B01G549800	RIN4	chr5B	701461664	C	T	T/T	C/C	MODERATE	missense_variant
TraesCS5B01G549800	RIN4	chr5B	701461664	C	T	T/T	C/C	MODERATE	missense_variant
TraesCS5B01G549800	RIN4	chr5B	701461746	G	A	G/G	A/A	MODERATE	missense_variant
TraesCS5B01G549800	RIN4	chr5B	701461746	G	A	G/G	A/A	MODERATE	missense_variant
TraesCS5B01G549800	RIN4	chr5B	701461746	G	A	G/G	A/A	MODERATE	missense_variant
TraesCS5B01G549800	RIN4	chr5B	701461746	G	A	G/G	A/A	MODERATE	missense_variant
TraesCS5B01G549800	RIN4	chr5B	701461746	G	A	G/G	A/A	MODERATE	missense_variant
TraesCS5B01G549800	RIN4	chr5B	701461060	G	A	G/G	A/A	LOW	synonymous_variant
TraesCS5B01G549800	RIN4	chr5B	701461060	G	A	G/G	A/A	LOW	synonymous_variant
TraesCS5B01G549800	RIN4	chr5B	701461060	G	A	G/G	A/A	LOW	synonymous_variant
TraesCS5B01G549800	RIN4	chr5B	701461060	G	A	G/G	A/A	LOW	synonymous_variant
TraesCS5B01G549800	RIN4	chr5B	701461060	G	A	G/G	A/A	LOW	synonymous_variant
TraesCS5B01G549800	RIN4	chr5B	701461150	G	A	G/G	A/A	LOW	synonymous_variant
TraesCS5B01G549800	RIN4	chr5B	701461150	G	A	G/G	A/A	LOW	synonymous_variant
TraesCS5B01G549800	RIN4	chr5B	701461150	G	A	G/G	A/A	LOW	synonymous_variant
TraesCS5B01G549800	RIN4	chr5B	701461150	G	A	G/G	A/A	LOW	synonymous_variant
TraesCS5B01G549800	RIN4	chr5B	701461150	G	A	G/G	A/A	LOW	synonymous_variant
TraesCS5B01G549800	RIN4	chr5B	701461561	G	A	G/G	A/A	LOW	synonymous_variant
TraesCS5B01G549800	RIN4	chr5B	701461561	G	A	G/G	A/A	LOW	synonymous_variant
TraesCS5B01G549800	RIN4	chr5B	701461561	G	A	G/G	A/A	LOW	synonymous_variant
TraesCS5B01G549800	RIN4	chr5B	701461561	G	A	G/G	A/A	LOW	synonymous_variant
TraesCS5B01G549800	RIN4	chr5B	701461561	G	A	G/G	A/A	LOW	synonymous_variant
TraesCS5B01G549800	RIN4	chr5B	701461567	G	A	G/G	A/A	LOW	synonymous_variant
TraesCS5B01G549800	RIN4	chr5B	701461567	G	A	G/G	A/A	LOW	synonymous_variant
TraesCS5B01G549800	RIN4	chr5B	701461567	G	A	G/G	A/A	LOW	synonymous_variant
TraesCS5B01G549800	RIN4	chr5B	701461567	G	A	G/G	A/A	LOW	synonymous_variant
TraesCS5B01G549800	RIN4	chr5B	701461567	G	A	G/G	A/A	LOW	synonymous_variant
TraesCS5B01G549800	RIN4	chr5B	701461612	T	C	C/C	./.	LOW	synonymous_variant
TraesCS5B01G549800	RIN4	chr5B	701461612	T	C	C/C	./.	LOW	synonymous_variant
TraesCS5B01G549800	RIN4	chr5B	701461612	T	C	C/C	./.	LOW	synonymous_variant
TraesCS5B01G549800	RIN4	chr5B	701461612	T	C	C/C	./.	LOW	synonymous_variant
TraesCS5B01G549800	RIN4	chr5B	701461612	T	C	C/C	./.	LOW	synonymous_variant
TraesCS5B01G549800	RIN4	chr5B	701461684	G	C	G/G	C/C	LOW	synonymous_variant
TraesCS5B01G549800	RIN4	chr5B	701461684	G	C	G/G	C/C	LOW	synonymous_variant
TraesCS5B01G549800	RIN4	chr5B	701461684	G	C	G/G	C/C	LOW	synonymous_variant
TraesCS5B01G549800	RIN4	chr5B	701461684	G	C	G/G	C/C	LOW	synonymous_variant
TraesCS5B01G549800	RIN4	chr5B	701461684	G	C	G/G	C/C	LOW	synonymous_variant
TraesCS5B01G549800	RIN4	chr5B	701461717	G	A	G/G	A/A	LOW	synonymous_variant
TraesCS5B01G549800	RIN4	chr5B	701461717	G	A	G/G	A/A	LOW	synonymous_variant
TraesCS5B01G549800	RIN4	chr5B	701461717	G	A	G/G	A/A	LOW	synonymous_variant
TraesCS5B01G549800	RIN4	chr5B	701461717	G	A	G/G	A/A	LOW	synonymous_variant
TraesCS5B01G549800	RIN4	chr5B	701461717	G	A	G/G	A/A	LOW	synonymous_variant
TraesCS5B01G549800	RIN4	chr5B	701461780	C	T	C/C	T/T	LOW	synonymous_variant
TraesCS5B01G549800	RIN4	chr5B	701461780	C	T	C/C	T/T	LOW	synonymous_variant
TraesCS5B01G549800	RIN4	chr5B	701461780	C	T	C/C	T/T	LOW	synonymous_variant
TraesCS5B01G549800	RIN4	chr5B	701461780	C	T	C/C	T/T	LOW	synonymous_variant
TraesCS5B01G549800	RIN4	chr5B	701461780	C	T	C/C	T/T	LOW	synonymous_variant
TraesCS5B01G549800	RIN4	chr5B	701461843	C	T	C/C	T/T	LOW	synonymous_variant
TraesCS5B01G549800	RIN4	chr5B	701461843	C	T	C/C	T/T	LOW	synonymous_variant
TraesCS5B01G549800	RIN4	chr5B	701461843	C	T	C/C	T/T	LOW	synonymous_variant
TraesCS5B01G549800	RIN4	chr5B	701461843	C	T	C/C	T/T	LOW	synonymous_variant
TraesCS5B01G549800	RIN4	chr5B	701461843	C	T	C/C	T/T	LOW	synonymous_variant
TraesCS5B01G549800	RIN4	chr5B	701461873	C	T	C/C	T/T	LOW	synonymous_variant
TraesCS5B01G549800	RIN4	chr5B	701461873	C	T	C/C	T/T	LOW	synonymous_variant
TraesCS5B01G549800	RIN4	chr5B	701461873	C	T	C/C	T/T	LOW	synonymous_variant
TraesCS5B01G549800	RIN4	chr5B	701461873	C	T	C/C	T/T	LOW	synonymous_variant
TraesCS5B01G549800	RIN4	chr5B	701461873	C	T	C/C	T/T	LOW	synonymous_variant
TraesCS5B01G549800	RIN4	chr5B	701458571	A	G	G/G	./.	MODIFIER	downstream_gene_variant
TraesCS5B01G549800	RIN4	chr5B	701458571	A	G	G/G	./.	MODIFIER	downstream_gene_variant
TraesCS6A01G291200	APCB1	chr6A	522612021	G	A	A/A	G/G	MODIFIER	upstream_gene_variant
TraesCS6B01G149500	Anxa3	chr6B	150665251	C	G	C/C	./.	LOW	synonymous_variant
TraesCS6B01G500000LC	FRS5	chr6B	469061936	C	T	T/T	C/C	MODIFIER	upstream_gene_variant
TraesCS6B01G500000LC	FRS5	chr6B	469064583	C	T	T/T	C/C	MODIFIER	upstream_gene_variant
TraesCS6B01G500000LC	FRS5	chr6B	469064740	G	C	G/G	C/C	MODIFIER	upstream_gene_variant
TraesCS6B01G500000LC	FRS5	chr6B	469064747	A	G	A/A	G/G	MODIFIER	upstream_gene_variant
TraesCS6B01G500000LC	FRS5	chr6B	469061710	G	A	A/A	G/G	MODIFIER	upstream_gene_variant
TraesCS6B01G500000LC	FRS5	chr6B	469061882	A	G	G/G	A/A	MODIFIER	upstream_gene_variant
TraesCS6B01G127800	MPK12	chr6B	123713695	A	G	G/G	A/A	MODERATE	missense_variant
TraesCS6B01G127800	MPK12	chr6B	123713977	C	T	T/T	C/C	MODERATE	missense_variant
TraesCS6B01G127800	MPK12	chr6B	123714104	C	T	T/T	C/C	MODERATE	missense_variant
TraesCS6B01G127800	MPK12	chr6B	123714137	G	T	T/T	G/G	MODERATE	missense_variant
TraesCS6B01G127800	MPK12	chr6B	123714215	G	A	A/A	G/G	MODERATE	missense_variant
TraesCS6B01G127800	MPK12	chr6B	123713739	C	A	A/A	C/C	LOW	synonymous_variant
TraesCS6B01G127800	MPK12	chr6B	123714077	T	G	G/G	T/T	LOW	synonymous_variant
TraesCS6B01G127800	MPK12	chr6B	123714092	A	G	G/G	A/A	LOW	synonymous_variant
TraesCS6B01G056200	SRK	chr6B	36226643	G	T	G/G	T/T	MODIFIER	3_prime_UTR_variant
TraesCS6B01G056200	SRK	chr6B	36227408	GGCCGCCGCCGCCGC	GGCCGCCGCCGC	GGCCGCCGCCGCCGC/GGCCGCCGCCGC	./.	MODERATE	conservative_inframe_deletion
TraesCS6B01G056200	SRK	chr6B	36227420	CGCTGCTGCTGCTGCTGCTGCTGC	CGCTGCTGCTGCTGCTGCTGC	CGCTGCTGCTGCTGCTGCTGC/CGCTGCTGCTGCTGCTGCTGC	./.	MODERATE	conservative_inframe_deletion
TraesCS6B01G056200	SRK	chr6B	36226741	C	G	C/C	G/G	MODERATE	missense_variant
TraesCS6B01G056200	SRK	chr6B	36226765	G	C	G/G	C/C	MODERATE	missense_variant
TraesCS6B01G056200	SRK	chr6B	36227231	T	C	T/T	C/C	MODERATE	missense_variant
TraesCS6B01G056200	SRK	chr6B	36227444	A	C	A/A	C/C	MODERATE	missense_variant
TraesCS6B01G056200	SRK	chr6B	36227521	G	C	G/G	C/C	MODERATE	missense_variant
TraesCS6B01G056200	SRK	chr6B	36227618	C	T	C/C	T/T	MODERATE	missense_variant
TraesCS6B01G056200	SRK	chr6B	36227734	C	G	C/C	G/G	MODERATE	missense_variant
TraesCS6B01G056200	SRK	chr6B	36231597	T	G	T/T	G/G	MODERATE	missense_variant
TraesCS6B01G056200	SRK	chr6B	36231670	G	A	G/G	A/A	MODERATE	missense_variant
TraesCS6B01G056200	SRK	chr6B	36231227	C	T	C/C	T/T	LOW	splice_region_variant&intron_variant
TraesCS6B01G056200	SRK	chr6B	36226837	C	G	C/C	G/G	LOW	synonymous_variant
TraesCS6B01G056200	SRK	chr6B	36227038	A	G	A/A	G/G	LOW	synonymous_variant
TraesCS6B01G056200	SRK	chr6B	36227452	G	A	G/G	A/A	LOW	synonymous_variant
TraesCS6B01G056200	SRK	chr6B	36227485	G	A	G/G	A/A	LOW	synonymous_variant
TraesCS7A01G001100	RGA3	chr7A	762746	G	A	G/G	A/A	MODERATE	missense_variant
TraesCS2B01G556700	UBA2a	chr2B	751531720	C	T	C/C	T/T	LOW	synonymous_variant
TraesCS2B01G556700	UBA2a	chr2B	751531733	G	A	A/A	G/G	MODERATE	missense_variant
TraesCS2B01G556700	UBA2a	chr2B	751531924	T	C	C/C	T/T	LOW	synonymous_variant
TraesCS2B01G556700	UBA2a	chr2B	751532074	C	G	G/G	C/C	LOW	synonymous_variant
TraesCS2B01G556700	UBA2a	chr2B	751532528	G	A	A/A	G/G	MODERATE	missense_variant
TraesCS2B01G556700	UBA2a	chr2B	751532650	TCAACAAC	TCAAC	TCAAC/TCAAC	TCAACAAC/TCAACAAC	MODIFIER	3_prime_UTR_variant
TraesCS2B01G556700	UBA2a	chr2B	751532660	A	G	A/A	G/G	MODIFIER	3_prime_UTR_variant
TraesCS2B01G556700	UBA2a	chr2B	751532732	T	C	C/C	T/T	MODIFIER	3_prime_UTR_variant
TraesCS2B01G556700	UBA2a	chr2B	751532829	G	A	G/G	A/A	MODIFIER	3_prime_UTR_variant
TraesCS2B01G556700	UBA2a	chr2B	751532971	G	A	A/A	G/G	MODIFIER	3_prime_UTR_variant
TraesCS2B01G556700	UBA2a	chr2B	751533191	A	G	G/G	A/A	MODIFIER	3_prime_UTR_variant
TraesCS2B01G556700	UBA2a	chr2B	751533287	C	G	G/G	C/C	MODIFIER	3_prime_UTR_variant
TraesCS2B01G556700	UBA2a	chr2B	751533316	C	T	C/C	T/T	MODIFIER	3_prime_UTR_variant
TraesCS2B01G556700	UBA2a	chr2B	751533318	T	C	C/C	T/T	MODIFIER	3_prime_UTR_variant
TraesCS2B01G556700	UBA2a	chr2B	751533331	A	C	A/A	C/C	MODIFIER	3_prime_UTR_variant
TraesCS2B01G556700	UBA2a	chr2B	751533365	A	G	G/G	A/A	MODIFIER	3_prime_UTR_variant
TraesCS2B01G556700	UBA2a	chr2B	751533460	CAAA	CAA	CAAA/CAAA	CAA/CAA	MODIFIER	3_prime_UTR_variant
TraesCS2B01G556700	UBA2a	chr2B	751533499	T	A	A/A	T/T	MODIFIER	3_prime_UTR_variant
TraesCS2B01G556700	UBA2a	chr2B	751533641	A	G	G/G	A/A	MODIFIER	3_prime_UTR_variant
TraesCS2B01G556700	UBA2a	chr2B	751533777	C	A	A/A	C/C	MODIFIER	3_prime_UTR_variant
TraesCS2B01G556700	UBA2a	chr2B	751534025	G	A	A/A	G/G	MODIFIER	3_prime_UTR_variant
TraesCS2B01G556700	UBA2a	chr2B	751534236	C	A	A/A	C/C	MODIFIER	3_prime_UTR_variant
TraesCS2B01G556700	UBA2a	chr2B	751534269	G	A	A/A	G/G	MODIFIER	3_prime_UTR_variant
TraesCS2B01G556700	UBA2a	chr2B	751534304	A	G	G/G	A/A	MODIFIER	3_prime_UTR_variant
TraesCS2B01G556700	UBA2a	chr2B	751534365	GT	GTT	GT/GT	./.	MODIFIER	3_prime_UTR_variant
TraesCS2B01G556700	UBA2a	chr2B	751534366	TGGGG	TGGGGG	TGGGG/TGGGG	TGGGGG/TGGGGG	MODIFIER	3_prime_UTR_variant
TraesCS2B01G556700	UBA2a	chr2B	751534428	C	T	T/T	C/C	MODIFIER	3_prime_UTR_variant
TraesCS2B01G556700	UBA2a	chr2B	751534477	G	A	A/A	G/G	MODIFIER	3_prime_UTR_variant
TraesCS2B01G556700	UBA2a	chr2B	751534479	TGC	TGCGC	TGC/TGC	TGCGC/TGCGC	MODIFIER	3_prime_UTR_variant
TraesCS2B01G556700	UBA2a	chr2B	751534600	G	A	A/A	G/G	MODIFIER	3_prime_UTR_variant
TraesCS2B01G556700	UBA2a	chr2B	751534641	C	A	C/C	A/A	MODIFIER	3_prime_UTR_variant
TraesCS2B01G556700	UBA2a	chr2B	751534659	G	T	T/T	G/G	MODIFIER	3_prime_UTR_variant
TraesCS2B01G556700	UBA2a	chr2B	751534910	T	C	C/C	T/T	MODIFIER	3_prime_UTR_variant
TraesCS2B01G556700	UBA2a	chr2B	751534933	A	G	G/G	A/A	MODIFIER	3_prime_UTR_variant
TraesCS2B01G556700	UBA2a	chr2B	751535050	A	G	G/G	A/A	MODIFIER	3_prime_UTR_variant
TraesCS2B01G556700	UBA2a	chr2B	751535078	T	G	G/G	T/T	MODIFIER	3_prime_UTR_variant
TraesCS2B01G556700	UBA2a	chr2B	751535131	G	A	A/A	G/G	MODIFIER	3_prime_UTR_variant
TraesCS2B01G556700	UBA2a	chr2B	751535187	A	G	G/G	A/A	MODIFIER	3_prime_UTR_variant
TraesCS2B01G556700	UBA2a	chr2B	751535234	A	T	T/T	A/A	MODIFIER	3_prime_UTR_variant
TraesCS2B01G556700	UBA2a	chr2B	751535280	G	C	C/C	G/G	MODIFIER	3_prime_UTR_variant
TraesCS2B01G556700	UBA2a	chr2B	751535311	GTATA	GTATATA	GTATA/GTATA	GTATATA/GTATATA	MODIFIER	3_prime_UTR_variant
TraesCS2B01G556700	UBA2a	chr2B	751535585	G	C	C/C	G/G	MODIFIER	3_prime_UTR_variant
TraesCS2B01G556700	UBA2a	chr2B	751535696	T	G	G/G	T/T	MODIFIER	3_prime_UTR_variant
TraesCS2B01G556700	UBA2a	chr2B	751535725	T	C	C/C	T/T	MODIFIER	3_prime_UTR_variant
TraesCS2B01G556700	UBA2a	chr2B	751535757	C	T	T/T	C/C	MODIFIER	3_prime_UTR_variant
TraesCS2B01G556700	UBA2a	chr2B	751535878	T	G	G/G	T/T	MODIFIER	3_prime_UTR_variant
TraesCS2B01G556700	UBA2a	chr2B	751535982	T	G	G/G	T/T	MODIFIER	3_prime_UTR_variant
TraesCS2B01G556700	UBA2a	chr2B	751535987	G	A	A/A	G/G	MODIFIER	3_prime_UTR_variant
TraesCS2B01G556700	UBA2a	chr2B	751536054	C	T	T/T	C/C	MODIFIER	3_prime_UTR_variant
TraesCS2B01G556700	UBA2a	chr2B	751536277	G	A	A/A	G/G	MODIFIER	downstream_gene_variant
TraesCS2B01G556700	UBA2a	chr2B	751536340	G	A	A/A	G/G	MODIFIER	downstream_gene_variant
TraesCS2B01G556700	UBA2a	chr2B	751536424	G	A	A/A	G/G	MODIFIER	downstream_gene_variant
TraesCS2B01G556700	UBA2a	chr2B	751536443	G	A	A/A	G/G	MODIFIER	downstream_gene_variant
TraesCS2B01G556700	UBA2a	chr2B	751536453	A	G	G/G	A/A	MODIFIER	downstream_gene_variant
TraesCS2B01G556700	UBA2a	chr2B	751536528	T	C	./.	C/C	MODIFIER	downstream_gene_variant
TraesCS2B01G556700	UBA2a	chr2B	751536633	A	C	A/A	C/C	MODIFIER	downstream_gene_variant
TraesCS2B01G556700	UBA2a	chr2B	751536922	G	A	G/G	A/A	MODIFIER	downstream_gene_variant
TraesCS2B01G556700	UBA2a	chr2B	751536952	C	T	T/T	C/C	MODIFIER	downstream_gene_variant
TraesCS2B01G556700	UBA2a	chr2B	751536960	G	A	A/A	G/G	MODIFIER	downstream_gene_variant
TraesCS2B01G556700	UBA2a	chr2B	751537032	T	TA	TA/TA	T/T	MODIFIER	downstream_gene_variant
TraesCS2B01G556700	UBA2a	chr2B	751537046	A	G	G/G	A/A	MODIFIER	downstream_gene_variant
TraesCS2B01G556700	UBA2a	chr2B	751537068	G	A	A/A	G/G	MODIFIER	downstream_gene_variant
TraesCS2B01G556700	UBA2a	chr2B	751537074	G	T	T/T	G/G	MODIFIER	downstream_gene_variant
TraesCS2B01G556700	UBA2a	chr2B	751540876	T	C	C/C	T/T	MODIFIER	downstream_gene_variant
TraesCS2B01G556700	UBA2a	chr2B	751540882	C	T	T/T	C/C	MODIFIER	downstream_gene_variant
TraesCS2B01G556700	UBA2a	chr2B	751541022	T	C	./.	T/T	MODIFIER	downstream_gene_variant
TraesCS2B01G556700	UBA2a	chr2B	751535548	A	G	G/G	G/G	MODIFIER	3_prime_UTR_variant
TraesCS2B01G556700	UBA2a	chr2B	751536283	C	T	T/T	T/T	MODIFIER	downstream_gene_variant
TraesCS3A01G192000	At2g26850	chr3A	247732037	ACCTCCTC	ACCTC	ACCTCCTC/ACCTCCTC	ACCTC/ACCTC	MODIFIER	intron_variant
